# Supplementary material for: MreC and MreD balance the interaction between the elongasome proteins PBP2 and RodA
Source: PLoS Genet. 2020 Dec 28;16(12):e1009276. doi: 10.1371/journal.pgen.1009276 (PMC7793260; doi:10.1371/journal.pgen.1009276)
Supplement: S1 Data — (XLSX) [file pgen.1009276.s014.xlsx]

## Sheet: Fig. 2b 
	FRET of RodA and PBP2 inactive mutants
	FRET efficience fA
																		AV	SD
FRET pair
tandem	0.3092	0.2534	0.3315	0.3595	0.354	0.358	0.3349	0.2922	0.378								tandem	0.330078	0.0391942
RodA+PBP2	0.142	0.1319	0.1306	0.1314	0.1505	0.1606	0.1198	0.1197	0.1082	0.1002	0.1198	0.1197	0.121	0.113	0.116	0.141	RodA+PBP2	0.126587	0.0169749
RodAR109A+PBP2	0.1234	0.1234	0.104	0.1501													RodAR109A+PBP2	0.125225	0.0189379
RodAQ207R+PBP2	0.1368	0.1367	0.1238	0.1109													RodAQ207R+PBP2	0.12705	0.012377
RodA+PBP2S330C	0.114004	0.103786	0.08137	0.10843													RodA+PBP2S330C	0.101897	0.0143083

## Sheet: Fig.3c
FRET of RodA and PBP2 domain swap mutants
FRET pair	EfA (%)																			average (%)	standard deviation
Tandem	0.354	0.3092	0.369	0.2534															Tandem	0.3214	0.0450038
RodA-GlpT	-0.0045	-0.0041	0.0091	0.0045	0.038	0.036	0.023	0.035											RodA-GlpT	0.017125	0.0180792
RodA	0.142	0.1319	0.1306	0.1314	0.1505	0.1606	0.1198	0.1197	0.1082	0.1002	0.1198	0.1197	0.121	0.113	0.116	0.141			RodA	0.126587	0.0169749
RodA+MalFNT-PBP2	0.125	0.134	0.167	0.145	0.07	0.068													RodA+MalFNT-PBP2	0.118167	0.0405927
RodA+MalF37-PBP2	0.0909	0.0867	0.067																RodA+MalF37-PBP2	0.0815333	0.0127602

## Sheet: Fig. 4c
FRET of MreC and MreD with PBP2 (%)
FRET pair	tandem	RodA-GlpT	MreC+		MreD+		MreCD+
			PBP2WT	MalFNTPBP2	PBP2WT	MalFNTPBP2	PBP2WT	MalFNTPBP2
	0.2659	0.0261	0.0602	0.0443	0.0385	0.0401	0.03372	0.0545
	0.2543	0.0051	0.0518	0.0684	0.0455	0.0372	0.0332	0.042
	0.3095	0.0146	0.0279	0.0534	0.0495	0.0799	0.0391	0.043
	0.3088	0.0113	0.0544	0.0256	0.0263	0.0598	0.0371	0.0649
	0.2761	0.027	0.0596	0.0617	0.0532	0.062	0.0331	0.0632
		0.0297	0.0517	0.0714	0.0337	0.0609	0.0236
		0.0328			0.0464	0.0525
		0.0297			0.0505	0.0532
		0.0169			0.0261	0.0253
		-0.0014			0.0601	0.0625
average	0.28292	0.01918	0.0509333	0.0541333	0.04298	0.05334	0.0333033	0.05352
SD	0.0251573	0.0116711	0.0118733	0.0171483	0.0114697	0.0155848	0.0053366	0.0108114

## Sheet: Fig. 4d
	three plasmid FRET with EV
											AV	SD
	tandem	0.321726	0.285464	0.289991	0.317324						0.303626	0.018538
	RodA-GlpT	0.0405048	0.0259824	0.0307167	0.0145946	0.0250995	0.0106049	0.0168706			0.0234819	0.0103239
	RodA-PBP2WT	0.0970896	0.0956397	0.06917	0.09193	0.0896241	0.0865528				0.0883344	0.0101495
	RodA-MalFCTPBP2	0.084335	0.06966	0.06723	0.0551781	0.102232					0.075727	0.0180822
	PBP2WT-PBP2WT	0.138377	0.118784	0.0851	0.08937	0.0900439	0.113159				0.105806	0.0211221
	PBP2WT-MalFCTPBP2	0.122225	0.05775	0.11284	0.0787024	0.0974306					0.0937896	0.0260347
	three plasmid FRET with MreC
											AV	SD
	tandem	0.332355	0.286575	0.285464	0.347565						0.31299	0.0317587
	RodA-GlpT	0.0142879	0.0304443								0.0223661	0.0114243
	RodA-PBP2WT	0.0452737	0.0534218								0.0493478	0.00576159
	RodA-MalFCTPBP2	0.0464862	0.0382261								0.0423561	0.00584071
	PBP2WT-PBP2WT	0.0761422	0.0958394								0.0859908	0.013928
	PBP2WT-MalFCTPBP2	0.124879	0.0711206								0.098	0.0380133
	three plasmid FRET with MreCD
											AV	SD
	tandem	0.286305	0.346875								0.31659	0.0428296
	RodA-GlpT	-0.003122	0.0137335	0.0426226	0.00107283						0.0135767	0.0206469
	RodA-PBP2WT	0.0975461	0.0783557	0.110088	0.082307						0.0920742	0.0145835
	RodA-MalFCTPBP2	0.0511861	0.0596965	0.0750504	0.0347787						0.0551779	0.0168067
	PBP2WT-PBP2WT	0.0972849	0.0864166	0.11415	0.0958151						0.0984167	0.0115412
	PBP2WT-MalFCTPBP2	0.0772092	0.0690517	0.092473	0.110075						0.0872023	0.0180764
	three plasmid FRET with MreD										AV	SD
	Tandem	0.388837	0.366096	0.321883	0.371457						0.362068	0.0284945
	RodA-GlpT	0.0569257	0.041271	0.0619938	0.106712						0.0667255	0.0280787
	RodA-PBP2WT	0.136778	0.096885	0.12838	0.166406	0.181641	0.146974	0.097253	0.121384	0.119972	0.132853	0.0287215
	RodA-PBP2WT+EV	0.127883	0.102391	0.123596							0.117956	0.0136498

## Sheet: Fig. 5b
PBP2L61R FRET no different from wild-type
FRET pairs	tandem	RodA-GlpT	RodA-PBP2WT	RodA-PBP2L61R	MreC-PBP2WT	MreC-PBP2L61R	MreD-PBP2L61R	MreCD-PBP2WT	MreCD-PBP2L61R
EfA (%)	0.29245	0.0276295	0.121044	0.121006	0.0602432	lost mKO signal	lost mKO signal	0.0372171	lost mKO signal
	0.27987	0.0316124	0.113356	0.128838	0.0517732	0.0567205	lost mKO signal	0.0332306	lost mKO signal
	0.265899			0.107022	0.0279456	lost mKO signal		0.0390737	lost mKO signal
	0.254315			0.151423	0.0543675	0.0486701		0.0371464	lost mKO signal
	0.309508	0.0175808	0.1172	0.118	0.0595609	lost mKO signal		0.0331387	lost mKO signal
	0.308779	-0.0102555	0.103047	0.0531081	0.0517071	lost mKO signal		0.0235912	lost mKO signal
	0.276109			0.0912175
				0.0911806
average	0.283847	0.0166418	0.113662	0.107724	0.0509329	0.0526953		0.0338996
sd	0.0209126	0.0188785	0.00774096	0.0296814	0.0118545	0.00569252		0.00557867

## Sheet: Fig. S8a
FRET in presence of mecillinam
	EfA (%)								Average (%)	standard deviation
FRET pairs
Tandem	0.3064	0.3179	0.323						0.31215	0.00575
RodA-GlpT	0.026	0.021							0.0235	0.00353553
RodA+PBP2	0.0922234	0.104705	0.0855	0.0794	0.058	0.059	0.0811105	0.0744262	0.0792956	0.0157828
RodA+MalFNTPBP2	0.0722	0.0727	0.057	0.0462					0.062025	0.0111037
RodA+MalF37PBP2	0.0314	0.0612	0.0133	0.0131					0.02975	0.0196192
RodA+PBP2S330C	0.086	0.072	0.0458329	0.0589373					0.0656925	0.0172454
RodA+PBP2L61R	0.0276286	0.0287128	0.0533011	0.0414567	0.102	0.073	0.115		0.0630142	0.0349045

## Sheet: Fig. S10a
	RodA interacts with MreB
	FRET efficiency in % (EfA)
FRET pairs	tandem	RodA-GlpT	RodA-PBP1A	RodAL214A-PBP1A	RodAL240A-PBP1A	RodAL326N-PBP1A	RodA-RodZ	RodA-MreB
	0.3036	0.0112	-0.0176	0.012	0.0207	-0.0016	0.002	0.1036
	0.3054	-0.0225	0.0261	0.004	0.0088	-0.0088	-0.018	0.0341
		-0.0033	-0.0005	-0.0021	-0.018	-0.0061	0.018	0.0973
		-0.0001	-0.0239	-0.0057	-0.0217	0.0013		0.0531
average	0.3045	-0.003675	-0.003975	0.00205	-0.00255	-0.0038	0.000666667	0.072025
SD	0.00127279	0.0140068	0.0223549	0.0077479	0.020614	0.00451442	0.018037	0.0338244
