# Supplementary material for: MreC and MreD balance the interaction between the elongasome proteins PBP2 and RodA
Source: PLoS Genet. 2020 Dec 28;16(12):e1009276. doi: 10.1371/journal.pgen.1009276 (PMC7793260; doi:10.1371/journal.pgen.1009276)
Supplement: S2 Data — (XLSX) [file pgen.1009276.s015.xlsx]

## Sheet: mKO
n	Axis	Dia	Volume	Age	Area	FluorTotal
count	786	786	786	786	786	786
mean	3.6573	1.2147	3.3848	44.2768	4.0965	0.042
stdev	0.9697	0.1049	1.2622	28.5818	1.0867	0.0124
---	---	---	---	---	---	---
1	4.323	1.0619	3.3751	54.107	4.3488	0.0473
2	3.883	1.11	3.1588	43.664	4.0457	0.0461
3	5.8111	1.2008	5.6312	96.5497	6.6684	0.0669
4	5.8713	1.1598	5.3521	95.8337	6.5211	0.0602
5	2.8065	1.1861	2.5242	10.3808	3.0269	0.029
6	3.4518	1.2582	3.4807	42.3023	4.0036	0.0456
7	3.8282	1.1395	3.3686	44.9131	4.0836	0.0452
8	2.4848	1.2996	2.5358	6.196	2.8669	0.032
9	2.9306	1.3341	3.2802	25.132	3.5279	0.0357
10	3.1182	1.1735	2.8456	19.8696	3.3637	0.0414
11	2.4066	1.3481	2.4746	6.0043	2.8543	0.03
12	4.1618	1.265	4.4728	74.3105	4.9213	0.0598
13	5.3674	1.1294	4.793	90.919	5.7886	0.0639
14	3.1762	1.2813	3.4226	32.3077	3.7173	0.0422
15	3.188	1.2548	3.1832	30.5936	3.6626	0.0417
16	3.5958	1.1897	3.2981	40.9535	3.9741	0.048
17	4.3041	1.1176	3.7985	61.2328	4.5425	0.0498
18	2.72	1.3297	2.7208	16.74	3.2374	0.037
19	3.0986	1.2642	0.0002	26.6715	3.5742	0.0353
20	6.0282	1.1657	5.6242	96.909	6.7358	0.0797
21	3.6973	1.0943	2.8298	34.3919	3.7889	0.0361
22	3.3555	1.2415	3.4263	36.034	3.8352	0.041
23	2.8464	1.2893	2.9335	18.7142	3.3132	0.0342
24	4.7464	1.1786	4.6011	83.6829	5.296	0.0624
25	4.0016	1.1696	3.8161	55.3154	4.3867	0.0495
26	3.5455	1.2596	3.7177	46.1731	4.1257	0.0487
27	4.1838	1.1883	4.1651	65.3653	4.6688	0.045
28	4.5571	1.1775	4.5062	77.5771	5.0687	0.0571
29	2.8061	1.2769	2.9845	16.3278	3.2332	0.0311
30	5.7997	1.1414	5.4841	94.9437	6.3401	0.0809
31	2.5823	1.3015	2.7799	9.2007	2.9974	0.0356
32	4.3706	1.2444	4.7227	78.5242	5.1066	0.062
33	2.993	1.2688	3.1701	21.8874	3.4521	0.0394
34	3.2484	1.3204	3.6353	39.4962	3.9152	0.0471
35	2.4413	1.3456	2.7084	6.7727	2.8964	0.0311
36	5.186	1.1615	4.9739	90.0587	5.7338	0.0557
37	4.2076	1.2917	4.7425	77.7345	5.0771	0.0621
38	3.889	1.3446	4.4821	72.0216	4.8414	0.048
39	4.1023	1.2862	4.5635	74.4644	4.9213	0.0564
40	2.4412	1.3456	2.7934	6.869	2.8964	0.0384
41	3.8889	1.313	0.0002	68.2858	4.7361	0.0467
42	2.616	1.2316	2.5775	6.9654	2.8964	0.0278
43	3.4811	1.332	3.8786	50.9332	4.2562	0.0423
44	2.9238	1.329	3.213	23.6088	3.5068	0.0369
45	4.2733	1.278	4.8073	78.6826	5.1108	0.0486
46	3.6681	1.2346	3.7025	49.1135	4.2015	0.047
47	3.0311	1.2241	3.0048	20.5038	3.3889	0.0374
48	3.6432	1.2053	0.0006	44.7877	4.0794	0.035
49	3.7867	1.301	4.2129	62.2195	4.5635	0.0477
50	3.7599	1.206	3.7095	49.7608	4.2225	0.0391
51	2.9828	1.2139	3.0362	18.1921	3.3048	0.0368
52	3.7939	1.2787	4.0828	59.8349	4.5004	0.0469
53	3.0194	1.2604	3.1341	22.3158	3.4647	0.0285
54	2.4369	1.3442	2.6602	6.5802	2.888	0.0252
55	2.6232	1.3186	2.8066	11.9695	3.0858	0.0285
56	2.6401	1.2796	2.785	10.4796	3.0269	0.025
57	4.5715	1.1889	4.5196	79.4775	5.1318	0.0496
58	2.6179	1.1525	2.3518	4.5744	2.7322	0.0248
59	3.4802	1.2376	3.4999	41.1978	3.9783	0.037
60	2.9549	1.1847	0.0003	15.5069	3.1995	0.0294
61	5.9009	1.1878	6.0395	96.7293	6.7063	0.0581
62	5.0893	1.1108	4.5843	85.6661	5.3886	0.0535
63	3.8387	1.2753	4.1885	61.5141	4.5467	0.0351
64	3.8051	1.1157	3.1503	41.3201	3.9783	0.0365
65	3.1713	1.242	3.3365	28.1158	3.6079	0.0308
66	2.6958	1.2348	2.6383	9.593	3.0016	0.0235
67	3.5603	1.1759	3.2975	38.5328	3.8899	0.0325
68	2.9999	1.383	3.5297	32.9991	3.7384	0.0325
69	3.6849	1.1921	3.5265	45.4158	4.0878	0.0324
70	3.7749	1.2199	3.8716	51.9834	4.2857	0.0368
71	4.2472	1.2904	4.6721	79.159	5.1234	0.0374
72	2.5994	1.3842	3.0012	14.9963	3.1869	0.026
73	4.4125	1.1942	4.3304	75.2363	4.9634	0.035
74	2.9305	1.2194	2.8749	17.2569	3.2542	0.0278
75	2.7063	1.2192	2.5556	8.7118	2.9806	0.0281
76	4.5431	1.1431	0.0002	74.1567	4.9129	0.0478
77	4.7186	1.2255	4.8428	86.6679	5.4602	0.0604
78	2.9474	1.307	2.8606	22.8532	3.4858	0.0446
79	3.4033	1.2355	3.4114	38.1731	3.8773	0.0381
80	2.6653	1.1139	0.0002	4.1955	2.7027	0.0317
81	3	1.3341	3.3064	28.4512	3.6205	0.0427
82	3.8107	1.2605	3.8036	58.5882	4.4625	0.0444
83	5.6029	1.1656	5.1933	94.4124	6.239	0.0783
84	5.1186	1.2287	5.2452	92.4805	5.9654	0.0633
85	2.6986	1.1984	2.4547	7.739	2.9259	0.0301
86	4.3365	1.1662	4.1113	69.6196	4.7656	0.0647
87	3.6285	1.2476	3.7722	48.2123	4.193	0.052
88	2.2236	1.2361	2.121	2.5962	2.4207	0.0262
89	2.9017	1.2288	2.8264	16.9466	3.2416	0.0359
90	3.1061	1.267	3.1545	27.4474	3.591	0.0388
91	3.4656	1.2971	3.7658	46.4264	4.1341	0.0418
92	4.8754	0.9876	0.0001	63.4982	4.6056	0.053
93	6.7933	1.0128	5.0058	96.3704	6.66	0.0732
94	3.0634	1.2235	3.0671	21.1407	3.4268	0.0367
95	3.4284	1.2118	3.3335	36.3883	3.8394	0.0455
96	4.3499	1.1502	3.9799	67.844	4.7193	0.0428
97	5.1562	1.2351	5.477	92.6551	6.0412	0.0634
98	4.0087	1.1612	3.6887	54.5086	4.3656	0.0543
99	4.1734	1.115	3.6376	55.4503	4.3867	0.045
100	2.74	1.1069	2.168	5.1447	2.7701	0.0338
101	2.9915	1.2765	3.1488	22.4231	3.4689	0.0429
102	2.432	1.2757	2.5343	4.9543	2.7533	0.0331
103	2.9725	1.1456	2.6538	12.7704	3.1237	0.0317
104	3.6619	1.2464	0.0001	50.1505	4.2309	0.0389
105	4.78	1.1713	4.7001	83.8472	5.3044	0.0637
106	4.2248	1.2628	4.5861	76.168	4.9929	0.0592
107	3.2859	1.2377	3.2417	33.1147	3.7384	0.0561
108	3.0422	1.2641	3.1708	23.5006	3.5026	0.0374
109	3.4214	1.2745	0.0001	42.6724	4.012	0.0534
110	3.0122	1.3275	3.3251	28.5632	3.6205	0.0403
111	2.382	1.3013	2.4742	4.6693	2.7364	0.0269
112	4.0874	1.1792	4.0238	60.5322	4.5214	0.0567
113	4.0972	1.2785	4.543	72.7806	4.8877	0.0472
114	2.962	1.2781	3.0703	21.5669	3.4353	0.0405
115	3.6792	1.3243	4.1545	59.6958	4.4961	0.0488
116	2.5485	1.2919	2.6534	8.0302	2.9343	0.0313
117	4.3796	1.1696	4.1446	71.8703	4.8287	0.0603
118	3.9494	1.2057	3.8211	58.175	4.4498	0.051
119	5.8283	1.1842	5.7445	96.0124	6.6011	0.0707
120	2.3818	1.3902	2.6664	7.0619	2.8964	0.0253
121	2.8477	1.2283	2.7623	14.589	3.1742	0.0305
122	3.9498	1.1872	3.8381	55.5853	4.3867	0.0525
123	3.6525	1.2475	3.6695	49.8906	4.2225	0.0468
124	3.0086	1.2984	3.3743	26.0097	3.5447	0.0395
125	2.9258	1.2657	3.1711	19.7642	3.3595	0.0319
126	3.0923	1.3187	3.3915	32.1928	3.7047	0.0343
127	2.6971	1.2711	2.8526	11.77	3.0816	0.0312
128	4.3232	1.2355	4.4483	76.9491	5.014	0.0491
129	3.8124	1.1894	3.6913	50.2807	4.2309	0.0427
130	3.2964	1.23	3.2855	32.653	3.7299	0.0392
131	3.2824	1.2378	3.3791	32.8836	3.7342	0.0374
132	2.8137	1.2007	2.6534	11.4712	3.069	0.0289
133	3.9769	1.0995	3.4238	45.9202	4.113	0.0384
134	3.4203	1.2603	3.6389	40.7095	3.9699	0.0437
135	2.4235	1.2124	2.2787	3.4407	2.6228	0.0247
136	4.1678	1.2051	4.1757	67.2569	4.7108	0.0506
137	4.7652	1.2537	5.0698	88.6928	5.637	0.0472
138	2.8699	1.2871	3.1448	19.3433	3.3384	0.0305
139	2.4102	1.4032	2.7532	8.6143	2.9595	0.0243
140	5.0522	1.2021	5.0581	90.7465	5.7633	0.0491
141	3.054	1.4074	3.8546	37.8144	3.8731	0.0331
142	3.8801	1.3495	4.5	72.1731	4.8456	0.0384
143	2.9931	1.4062	3.6084	34.1588	3.7847	0.0338
144	4.0637	1.2536	4.444	68.8771	4.7572	0.039
145	2.6553	1.2188	2.5501	7.4484	2.9174	0.0222
146	3.5666	1.2899	3.8313	50.6718	4.2436	0.0335
147	3.1064	1.333	3.3723	33.5778	3.7594	0.0327
148	3.2773	1.2247	3.1668	31.5053	3.6921	0.0377
149	4.2962	1.2142	0.0002	73.2378	4.9003	0.0487
150	4.7172	1.1528	4.3796	80.4372	5.1529	0.0595
151	3.9928	1.2806	4.2181	69.4708	4.7614	0.0497
152	5.7805	1.1551	5.4948	95.1213	6.3906	0.0697
153	4.1476	1.1886	3.9809	64.3569	4.6267	0.0463
154	5.1125	1.2212	5.1948	91.9581	5.9233	0.0669
155	3.4268	1.1936	3.1256	34.2753	3.7847	0.0421
156	4.4239	1.12	3.7895	66.2353	4.6856	0.0509
157	7.8136	1.154	7.6288	100	8.7313	0.0948
158	5.4913	1.1959	5.2453	94.5893	6.2601	0.0739
159	3.4731	1.1935	3.3462	36.5066	3.8394	0.0418
160	2.5073	1.387	2.7593	11.2723	3.0648	0.0379
161	3.9433	1.1808	3.7156	54.3746	4.3572	0.0468
162	4.1287	1.2673	4.496	72.9328	4.8877	0.058
163	3.5743	1.2699	3.8875	48.3407	4.193	0.0433
164	2.9427	1.1889	2.811	15.0982	3.1953	0.0338
165	4.4693	1.1516	4.1664	72.3247	4.8624	0.0609
166	4.2096	1.204	4.2674	69.0253	4.7572	0.0517
167	4.6487	1.2248	4.7287	85.3336	5.3718	0.0548
168	4.3411	1.1528	3.8385	67.9911	4.7193	0.0896
169	6.0173	1.1963	6.0441	97.4497	6.8916	0.0811
170	3.606	1.2458	3.6839	47.3166	4.1594	0.0455
171	3.4096	1.1471	3.0312	28.8996	3.6289	0.0445
172	3.5734	1.2717	3.8843	48.7266	4.1972	0.0474
173	4.52	1.1518	4.2086	74.6184	4.9213	0.0532
174	3.5788	1.2265	3.6628	44.2872	4.0667	0.0535
175	2.5069	1.4471	3.044	14.7925	3.1785	0.0306
176	1.4697	1.0901	0.7115	0.2759	1.3472	0.0591
177	4.8685	1.1832	4.8361	86.8356	5.4602	0.0585
178	2.9532	1.3197	3.2717	24.6951	3.5237	0.0397
179	2.8304	1.3411	3.1644	20.9281	3.41	0.037
180	4.514	1.1734	4.4022	76.48	5.0013	0.0485
181	5.0219	1.2074	5.1748	90.5742	5.7507	0.0609
182	3.1413	1.328	3.4789	34.6254	3.7931	0.0382
183	3.067	1.1887	2.8887	19.5536	3.3426	0.0329
184	3.6838	1.2685	3.8816	53.307	4.3278	0.0384
185	3.741	1.259	3.9504	54.6428	4.3698	0.0467
186	2.3697	1.2823	2.4719	4.0064	2.6859	0.0316
187	4.694	1.1452	4.3916	78.2078	5.0939	0.0582
188	3.2229	1.2778	3.4743	33.6938	3.7678	0.0483
189	3.7751	1.2796	4.0706	59.1409	4.4793	0.0485
190	6.844	1.1313	6.3583	99.084	7.4683	0.0707
191	2.7297	1.4023	3.2937	20.8219	3.4058	0.0342
192	3.5166	1.1567	3.2379	34.0424	3.7805	0.0409
193	4.4372	1.2512	4.8087	82.8646	5.216	0.052
194	5.1237	1.1507	4.8923	88.1839	5.6118	0.0498
195	3.858	1.2654	4.0087	60.9522	4.5382	0.0438
196	4.6854	1.1485	4.3296	78.3659	5.0982	0.0444
197	3.5786	1.2584	3.7886	47.4442	4.1636	0.037
198	3.682	1.2733	3.8529	53.8398	4.3404	0.0372
199	4.2693	1.1848	4.1185	69.1736	4.7572	0.0443
200	3.8615	1.2945	4.1829	65.0765	4.6393	0.0424
201	3.5299	1.2902	3.9077	48.8555	4.1972	0.0444
202	2.335	1.2884	2.4532	3.7233	2.6522	0.0232
203	4.4168	1.195	4.4231	75.3911	4.9719	0.0377
204	4.973	1.118	4.4213	83.5189	5.2918	0.0499
205	2.9915	1.344	3.3568	29.3494	3.6331	0.0319
206	3.1858	1.2305	3.2472	27.6699	3.5952	0.0368
207	2.5308	1.4203	3.1125	14.2843	3.1616	0.0284
208	4.474	1.2235	4.7234	80.5977	5.1529	0.0436
209	4.0088	1.2468	4.3101	65.2208	4.6645	0.0461
210	2.6831	1.2794	2.7701	11.8697	3.0816	0.0296
211	4.3748	1.1558	4.2196	69.9177	4.7698	0.0411
212	4.0407	1.2462	4.292	66.8182	4.7024	0.0448
213	2.8714	1.2159	2.7634	14.6907	3.1742	0.0231
214	3.126	1.2248	2.9654	23.717	3.5068	0.035
215	6.1773	1.147	5.899	97.2693	6.8032	0.0536
216	3.3886	1.3459	4.0631	47.8277	4.172	0.0322
217	3.4526	1.2637	3.6842	43.0435	4.0204	0.0321
218	5.0856	1.1768	5.0845	89.3741	5.6875	0.0471
219	3.024	1.2394	3.077	21.0344	3.4184	0.0237
220	2.7061	0.7246	0.8899	1.1069	1.8481	0.029
221	3.9933	1.1375	3.2765	51.064	4.2646	0.0491
222	2.382	1.0046	0.0001	1.6636	2.1765	0.0249
223	2.5357	1.2222	2.4674	5.5261	2.7785	0.0304
224	3.7181	1.1627	0.0002	43.2913	4.0331	0.0494
225	2.5492	0.7152	0.8088	0.6447	1.7134	0.0245
226	2.6355	0.9618	1.5544	2.0359	2.3365	0.0314
227	5.0666	1.1531	4.7212	87.5082	5.557	0.0674
228	3.4622	1.2552	3.4388	42.549	4.0078	0.0445
229	2.0197	0.891	0.9926	0.368	1.6292	0.0235
230	5.1984	1.0169	3.6715	77.1059	5.0645	0.0609
231	3.0669	1.0553	1.9606	9.2987	2.9974	0.0372
232	2.3637	1.1992	2.1549	3.1586	2.5259	0.0273
233	2.5004	0.8697	1.2069	1.2922	2.0123	0.0275
234	3.3066	1.1953	3.0715	29.8006	3.6458	0.0473
235	4.3534	1.195	4.051	73.0852	4.8961	0.065
236	4.0944	1.2784	4.4481	72.6285	4.8835	0.0476
237	3.3232	1.1628	3.1294	26.7821	3.5742	0.0408
238	2.4874	1.0475	1.6192	2.4092	2.3702	0.0318
239	2.7076	1.2012	2.5152	8.1273	2.9427	0.0317
240	3.1541	0.958	0.0001	5.8128	2.8248	0.038
241	3.4639	1.1915	3.1519	35.4454	3.8226	0.0462
242	3.1321	1.3509	3.6377	36.625	3.8394	0.0452
243	4.8075	1.0927	3.9661	76.3239	4.9971	0.0557
244	2.4392	1.1351	1.9914	2.9709	2.4922	0.0276
245	3.6467	1.0746	2.7465	30.821	3.671	0.0692
246	3.0002	1.2343	0.0002	20.0807	3.3763	0.0391
247	3.7877	1.2591	3.9526	57.489	4.4288	0.05
248	3.8092	1.2431	3.9239	56.3981	4.4035	0.0539
249	2.7804	1.3678	3.116	20.7158	3.4016	0.0437
250	3.8016	1.2061	3.7111	51.5887	4.273	0.0524
251	2.9341	1.2984	3.192	21.7805	3.4479	0.0433
252	4.0093	1.1814	3.8271	57.763	4.4372	0.0488
253	5.0896	1.0843	4.3262	83.1914	5.2666	0.0692
254	2.7873	1.2538	2.8388	14.0815	3.1574	0.0327
255	2.4069	0.9098	1.2971	1.385	2.0123	0.0391
256	2.8465	0.9962	1.8089	3.5348	2.6228	0.0418
257	2.5889	0.854	1.2319	1.4778	2.0544	0.0281
258	3.4477	1.2745	3.6987	43.7884	4.0457	0.0506
259	3.0837	1.2932	3.286	29.0119	3.6289	0.0449
260	2.4782	1.3195	2.6482	7.1584	2.8964	0.0353
261	3.647	1.2321	3.83	47.5719	4.1678	0.0547
262	2.9094	1.2532	2.9548	18.2963	3.309	0.0405
263	2.1801	0.8145	0.8824	0.4602	1.6334	0.021
264	3.4853	1.2769	3.8715	45.5417	4.1004	0.0446
265	4.4656	1.2155	4.6461	78.8412	5.1108	0.0521
266	4.0572	1.2308	4.1974	65.5099	4.6688	0.0516
267	3.0787	1.3091	3.3923	30.7072	3.6626	0.0407
268	3.7535	1.2593	3.8225	55.7204	4.3867	0.0409
269	3.0777	1.248	3.1531	23.8254	3.5068	0.0364
270	3.5809	1.3536	4.2696	58.4503	4.454	0.0435
271	2.9132	1.0033	1.8227	4.2902	2.7069	0.03
272	4.2697	1.2849	4.7289	79.637	5.1318	0.064
273	3.1496	1.3058	3.5088	33.2303	3.7468	0.0467
274	3.4269	1.0719	2.5736	21.2472	3.4268	0.0376
275	2.4968	1.322	2.7214	7.836	2.9259	0.0396
276	3.8967	1.1574	3.3779	50.0205	4.2225	0.0453
277	3.758	1.2536	3.8641	54.7771	4.3741	0.0422
278	4.27	1.1321	3.7587	61.9369	4.5593	0.0441
279	2.847	1.2871	3.0613	18.4007	3.309	0.0423
280	4.2778	1.1866	0.0002	70.0669	4.774	0.0522
281	2.605	1.2953	2.8049	10.2821	3.0143	0.0331
282	3.2363	1.3422	3.7338	40.4661	3.9573	0.0399
283	3.0002	1.2719	3.1857	22.5305	3.4689	0.0342
284	3.1792	1.3087	3.5154	34.7422	3.7931	0.0378
285	4.4001	1.1107	3.6391	64.0701	4.6224	0.0453
286	4.8642	1.1622	4.5042	85.1677	5.3634	0.058
287	3.6809	1.3168	4.0792	58.8643	4.4751	0.0374
288	3.3412	1.2764	3.5668	39.6171	3.9152	0.0336
289	5.2588	1.1393	4.8968	89.545	5.7128	0.0554
290	3.9475	1.2902	4.2987	68.4334	4.7361	0.0502
291	4.7308	1.159	4.2861	82.3759	5.195	0.0484
292	4.4833	1.2185	4.6126	80.1166	5.1445	0.0519
293	3.0756	1.3074	3.3526	30.1399	3.6542	0.0379
294	6.0089	1.118	5.1973	95.6553	6.4495	0.0745
295	3.3895	1.2341	3.5774	37.3375	3.8562	0.0397
296	2.8855	0.9532	1.6745	3.3466	2.5554	0.0264
297	6.5576	1.1299	5.9407	97.9924	7.1357	0.0627
298	2.5242	1.3015	0.0002	7.5452	2.9217	0.0289
299	3.4295	1.2287	3.4903	38.6528	3.8899	0.0387
300	3.6378	1.2956	3.9537	54.2407	4.353	0.0437
301	2.5152	1.3031	2.6176	7.3517	2.9132	0.0317
302	3.9014	0.9568	2.4126	25.7898	3.5363	0.0315
303	3.2258	1.2123	3.2167	27.7812	3.5952	0.0329
304	2.473	0.954	1.3791	1.5707	2.1639	0.0221
305	3.6296	1.1781	3.1462	41.4425	3.9783	0.0366
306	3.6683	1.0229	2.6815	25.2414	3.5279	0.0321
307	3.2744	1.3031	3.5	39.1341	3.9026	0.0319
308	3.7089	1.3105	4.1875	59.5569	4.4919	0.0373
309	2.5047	1.2907	2.5177	6.4841	2.8753	0.0272
310	2.6467	1.3381	2.794	14.1829	3.1574	0.0262
311	3.6983	1.2494	3.7914	52.1152	4.2857	0.0404
312	2.427	1.4881	3.0684	13.3741	3.1364	0.0308
313	5.0208	1.296	5.8669	93.8829	6.1464	0.0543
314	4.1172	1.2773	4.6306	73.6966	4.9087	0.0398
315	3.9801	1.223	3.918	61.6549	4.5467	0.0401
316	3.1638	1.2793	3.4342	31.7341	3.6963	0.0349
317	4.3935	1.2545	4.7712	81.7267	5.1739	0.0446
318	3.6753	1.1944	0.0001	45.0386	4.0836	0.0368
319	2.8308	1.3055	3.1601	19.0284	3.33	0.029
320	3.532	1.2879	3.9479	48.4692	4.193	0.0325
321	3.214	1.2552	3.4413	31.8486	3.6963	0.0312
322	5.3079	1.0494	4.074	84.6711	5.3339	0.0491
323	3.7993	0.9372	2.3356	19.9751	3.3721	0.0313
324	3.0908	1.2564	3.1793	26.1198	3.5447	0.029
325	4.1301	1.2153	4.1623	66.9643	4.7024	0.0372
326	2.7315	1.2396	2.5314	11.0737	3.0564	0.0281
327	2.71	1.2928	0.0002	13.6769	3.1448	0.031
328	2.8126	1.2639	2.7537	15.7117	3.2121	0.038
329	2.8307	1.1144	0.0002	6.6764	2.888	0.0335
330	2.8032	1.034	2.0943	3.8176	2.6691	0.0272
331	3.7834	1.1819	2.3546	47.9558	4.172	0.0443
332	3.0266	1.2686	3.0169	23.1765	3.4942	0.0343
333	2.2193	0.9065	1.1843	1.0144	1.8355	0.0307
334	2.5905	0.922	1.3769	1.7566	2.206	0.0343
335	3.3105	1.2632	3.3425	36.7435	3.8394	0.0406
336	2.7158	1.2795	2.6565	12.8709	3.1237	0.0334
337	2.6315	1.0982	1.9858	3.629	2.6312	0.0375
338	4.8619	0.8698	0.0001	44.4121	4.0667	0.0534
339	2.5034	1.0169	1.6478	1.8496	2.3239	0.0269
340	3.3847	0.8757	1.7482	5.7172	2.7996	0.0397
341	2.4474	1.366	2.3449	8.2246	2.9427	0.0455
342	2.6502	0.9537	1.5502	1.9427	2.3323	0.0335
343	2.1073	0.9611	1.2554	0.8294	1.8271	0.0271
344	2.5212	1.3422	1.6027	9.3967	2.9974	0.056
345	4.932	0.9686	3.0534	62.6445	4.5761	0.0624
346	3.4005	1.0644	2.4508	20.1864	3.3763	0.0413
347	4.1596	1.1974	4.0288	65.7996	4.673	0.0495
348	3.87	1.0969	3.1333	41.8104	3.9868	0.0482
349	7.2596	1.0751	5.9641	99.2667	7.5567	0.0848
350	4.894	0.9863	3.0474	63.9269	4.6182	0.057
351	5.1474	1.2147	4.9214	92.1321	5.9359	0.0616
352	4.4486	0.9564	2.7476	44.0376	4.0583	0.0464
353	1.7368	1.1095	0.9397	0.5524	1.6629	0.0178
354	2.9687	1.285	3.1067	22.2086	3.4605	0.0467
355	3.2269	1.2775	0.0001	33.8099	3.772	0.0431
356	2.519	1.0295	1.6058	2.3158	2.3659	0.0309
357	3.0296	0.9715	1.7748	4.8593	2.7406	0.0402
358	3.3154	1.0416	2.3956	16.0194	3.2206	0.0471
359	4.0649	1.2115	3.9798	63.7838	4.6098	0.0468
360	4.5549	0.804	2.0909	24.8042	3.5237	0.0518
361	3.0516	1.2912	3.283	27.0035	3.5826	0.049
362	3.0954	1.3154	3.3911	32.078	3.7005	0.0471
363	3.2293	1.1875	3.1539	25.5702	3.5321	0.0386
364	2.9842	1.0598	0.0002	7.6421	2.9217	0.0355
365	4.9411	1.1015	4.2284	81.8887	5.1824	0.0597
366	3.9498	1.1579	3.6064	52.2471	4.2857	0.0547
367	2.891	1.2041	2.6757	14.4874	3.17	0.0312
368	2.6131	1.0587	1.7604	3.2526	2.5259	0.0334
369	4.099	1.124	0.0002	53.7064	4.3362	0.0581
370	3.6866	1.2313	3.6209	49.6311	4.2141	0.0402
371	3.7973	1.2283	3.703	53.9733	4.3404	0.0561
372	2.7079	1.1684	2.2795	6.388	2.8711	0.0404
373	4.278	1.0921	3.5566	56.9425	4.4162	0.0473
374	2.2789	0.8736	0.0002	0.9219	1.8271	0.0273
375	3.3819	1.2433	3.3248	37.9339	3.8731	0.0479
376	3.0383	1.3579	3.497	32.7683	3.7299	0.0463
377	2.5704	0.9949	1.7478	2.1291	2.3449	0.0369
378	4.9447	1.0959	4.201	80.9194	5.1613	0.0551
379	2.7215	1.2898	2.8327	13.8791	3.1532	0.0363
380	2.336	0.941	1.3434	1.1996	2.0081	0.0317
381	3.9968	1.2062	3.9493	59.9741	4.5088	0.0468
382	3.5177	0.9394	2.1317	12.2693	3.1153	0.0401
383	3.4623	1.2193	3.5184	39.2547	3.9026	0.0475
384	3.0902	1.2419	3.0652	23.9338	3.5068	0.0406
385	5.2729	1.1827	5.193	92.3062	5.9359	0.0599
386	2.9836	1.2979	3.0045	24.1509	3.511	0.0365
387	3.3081	1.2628	3.3839	36.152	3.8352	0.0452
388	4.8919	1.1482	4.5736	84.8365	5.3339	0.0521
389	3.6575	1.2495	3.9762	50.5413	4.2351	0.0488
390	2.7322	1.2335	2.6354	10.8754	3.0437	0.0325
391	3.1201	1.2929	3.4353	31.0487	3.6752	0.0504
392	2.679	1.2997	2.8288	12.3694	3.1195	0.0347
393	6.4312	1.1632	6.2651	98.3554	7.1905	0.0751
394	3.1718	1.2466	3.324	28.6753	3.6205	0.0333
395	3.2843	1.2799	3.4172	36.9808	3.852	0.0402
396	5.5936	1.1578	5.3223	94.2357	6.1885	0.0587
397	3.0183	1.2813	3.2244	24.2596	3.5152	0.044
398	3.1908	1.2631	3.3526	31.391	3.6878	0.0411
399	5.0693	1.2226	5.2676	91.6109	5.877	0.0591
400	2.4959	1.3314	2.7069	8.3219	2.9427	0.0311
401	4.3206	1.0953	3.387	59.0025	4.4751	0.0455
402	3.0796	1.2223	0.0002	21.6737	3.4437	0.0379
403	4.8849	1.01	3.4845	67.697	4.7151	0.0566
404	3.622	0.9692	2.2572	18.5051	3.309	0.0328
405	3.6634	1.2337	3.6429	48.5978	4.193	0.0406
406	3.821	1.2912	4.1955	62.7864	4.5761	0.0506
407	3.1776	1.1947	0.0001	23.0686	3.49	0.033
408	4.8615	1.2074	5.0311	87.6768	5.557	0.0545
409	3.6164	1.2348	3.776	46.5532	4.1383	0.0394
410	2.4613	0.78	0.9111	0.737	1.7892	0.0212
411	3.0049	1.2849	3.2272	24.0423	3.5068	0.033
412	5.4728	1.2097	5.634	94.7664	6.3064	0.0625
413	2.4145	1.2786	0.0003	4.7643	2.7364	0.0301
414	5.2841	1.1122	4.5437	88.3534	5.6118	0.0558
415	2.2942	1.3285	2.5132	3.912	2.6691	0.0264
416	4.2884	1.1811	4.1771	69.7686	4.7656	0.0419
417	2.56	1.2678	2.5998	7.255	2.9006	0.0264
418	3.8728	1.2711	4.2176	62.9285	4.5761	0.0455
419	4.8756	1.2422	5.0863	89.8872	5.7254	0.0535
420	3.9501	1.3091	4.5035	71.1162	4.8035	0.0391
421	4.6494	1.0586	3.8303	66.0899	4.6814	0.0492
422	6.7659	1.1266	6.2887	98.5372	7.3504	0.0739
423	3.553	1.2719	3.828	48.084	4.172	0.0417
424	2.7701	1.2071	2.6529	10.5785	3.0311	0.0293
425	2.8019	1.3451	3.2622	20.2921	3.3805	0.0345
426	2.9848	1.3094	3.2748	25.8997	3.5405	0.0295
427	3.6378	1.2168	3.6265	45.7939	4.1088	0.0354
428	4.2134	1.292	4.5964	77.8921	5.0855	0.0432
429	3.9775	1.1789	3.8494	55.8557	4.3909	0.0415
430	2.9886	1.3527	3.4734	29.9136	3.65	0.0311
431	3.4048	1.2819	3.4868	42.796	4.012	0.0322
432	3.3716	1.3481	3.8612	47.0617	4.1551	0.0329
433	3.8369	1.2556	4.1252	59.2794	4.4793	0.0358
434	3.1814	1.3301	3.5138	37.0996	3.852	0.0324
435	3.5997	1.3049	3.9303	53.5731	4.332	0.0368
436	3.1803	1.3065	3.6093	34.5086	3.7889	0.0315
437	2.7262	1.2734	2.7892	12.9714	3.1237	0.0276
438	3.7041	1.2484	3.9428	52.3792	4.2899	0.0339
439	3.353	1.1891	3.2407	31.1627	3.6836	0.0292
440	3.1352	1.2756	3.293	30.0267	3.65	0.0285
441	4.0487	1.0892	3.2816	47.1891	4.1551	0.0359
442	3.3583	1.2343	3.4757	35.328	3.8184	0.0318
443	2.9223	1.3335	3.3087	24.3684	3.5152	0.0271
444	3.0672	1.2565	3.1933	24.4772	3.5152	0.0303
445	5.0264	0.9945	3.5873	70.366	4.7866	0.0462
446	3.347	1.2663	3.5553	38.773	3.8941	0.0292
447	3.9938	1.1517	3.7262	52.9086	4.3151	0.0308
448	5.0195	1.1298	4.34	85.8326	5.3971	0.0621
449	3.9389	1.1273	0.0003	47.6997	4.1678	0.0431
450	3.0074	1.2375	2.8289	20.6097	3.3932	0.043
451	4.844	1.188	4.5151	86.5005	5.4518	0.0628
452	5.4311	1.0996	4.4639	89.716	5.7128	0.0605
453	4.0591	1.2445	4.1565	68.1384	4.7193	0.0557
454	4.0973	1.2229	3.9652	66.6722	4.6898	0.0536
455	6.0437	1.1428	5.5384	96.1913	6.6263	0.074
456	3.9554	1.1329	3.4712	49.2428	4.2057	0.0463
457	4.0915	1.2973	4.3697	74.927	4.9466	0.057
458	2.942	1.2449	2.8798	19.1333	3.33	0.0338
459	3.3683	1.2359	3.402	36.2701	3.8352	0.0437
460	3.7884	1.2471	3.8901	55.9911	4.3909	0.0514
461	4.2616	1.1113	3.5528	58.7262	4.4709	0.0518
462	3.7719	1.311	4.1929	63.0707	4.5761	0.0565
463	3.6013	1.2052	3.392	43.1674	4.0288	0.0393
464	3.2284	1.1941	2.9676	26.2299	3.5489	0.0373
465	3.553	1.1677	3.2608	37.4566	3.8562	0.0396
466	3.196	1.3131	3.3656	35.6806	3.8268	0.047
467	2.5319	1.3392	2.6899	9.6913	3.0059	0.0308
468	2.7045	1.2707	2.7383	12.0694	3.09	0.0342
469	3.4011	1.2438	3.3368	39.0137	3.8983	0.0443
470	2.8813	1.2646	2.9229	18.0879	3.3005	0.0386
471	3.173	1.2492	3.2249	29.1243	3.6289	0.0459
472	2.6956	1.2681	2.7001	11.5707	3.0732	0.0352
473	2.8269	1.2212	2.7927	13.2733	3.1321	0.0306
474	6.6047	1.1625	6.4002	98.7192	7.3883	0.0798
475	3.8755	1.2499	3.9414	60.1134	4.5088	0.0562
476	4.5781	1.1828	4.4325	79	5.115	0.0679
477	5.5497	1.157	5.2961	93.7069	6.1338	0.0813
478	2.9864	1.1985	2.7786	17.3605	3.2711	0.0358
479	3.6338	1.2292	3.514	46.6802	4.1425	0.0469
480	3.9523	1.2341	4.0348	61.7958	4.5509	0.0462
481	3.1278	1.2874	3.3673	30.9348	3.671	0.0415
482	3.6238	1.1722	3.2442	40.3445	3.9531	0.0392
483	3.4827	1.3385	4.0258	51.8517	4.2772	0.0757
484	5.5577	1.1435	5.1763	93.0048	6.0748	0.0763
485	3.9046	1.208	3.8885	56.534	4.4035	0.0513
486	2.4944	1.2114	2.3294	4.3849	2.7069	0.0307
487	4.9606	1.1588	4.7271	87.0035	5.4602	0.0567
488	2.853	1.2673	2.7964	17.4642	3.2711	0.0352
489	3.5581	1.228	3.5434	43.9129	4.0457	0.0446
490	3.713	1.1515	3.1858	41.9332	3.991	0.0534
491	2.7161	1.338	2.9838	17.1534	3.25	0.0291
492	3.951	1.2704	4.2363	65.9447	4.673	0.0495
493	3.4439	1.2806	3.8824	44.1623	4.0583	0.0412
494	3.406	1.2402	3.4344	38.8933	3.8941	0.0399
495	2.4856	1.2991	2.5308	6.292	2.8669	0.0272
496	5.4235	1.1918	5.5929	94.0592	6.159	0.0562
497	2.9958	1.3504	3.4513	30.2532	3.6542	0.0417
498	3.2196	1.3015	3.4616	35.7983	3.8268	0.0448
499	4.7541	1.1557	4.5978	82.7015	5.2076	0.0625
500	4.8679	1.1151	4.3546	81.0805	5.1613	0.0468
501	4.0889	1.2317	4.2292	67.4034	4.7108	0.0415
502	4.685	1.1798	4.5767	83.0279	5.2287	0.0503
503	3.0816	1.2544	3.0479	25.3509	3.5279	0.0381
504	4.1372	1.1641	3.9366	60.812	4.5256	0.0464
505	3.7489	1.3032	4.1785	60.672	4.5214	0.0492
506	5.6552	1.1856	5.6034	95.2991	6.4032	0.0522
507	5.0728	1.1709	4.8261	88.8628	5.6454	0.0505
508	4.0582	1.2508	4.3007	68.5812	4.7403	0.0418
509	2.4407	1.3144	2.5556	5.9085	2.8375	0.0246
510	3.6891	1.2905	4.016	56.67	4.4035	0.0415
511	4.6636	1.2153	4.6909	85.002	5.3507	0.0532
512	4.5791	1.195	4.4718	81.5649	5.1655	0.045
513	3.4193	1.2418	3.6135	39.738	3.9152	0.0343
514	3.4363	1.2752	3.6695	43.4154	4.0331	0.0348
515	3.4665	1.2419	3.4703	41.0756	3.9741	0.0367
516	5.0618	1.1442	4.5411	87.3397	5.5107	0.0537
517	3.0532	1.2921	3.2585	27.1144	3.5868	0.0303
518	3.151	1.2549	0.0002	28.3393	3.6163	0.0291
519	3.3719	1.1945	3.2836	32.4227	3.7215	0.0307
520	3.2898	1.2635	3.5093	35.0934	3.8141	0.032
521	3.1507	1.2631	3.3414	29.4621	3.6373	0.0319
522	2.8447	1.2591	2.8752	17.0499	3.2416	0.0271
523	2.4777	1.2218	2.2866	4.4796	2.7069	0.0215
524	2.1876	1.2426	2.1234	2.5026	2.387	0.0197
525	3.0541	1.1716	2.8711	17.7757	3.2837	0.0282
526	5.0661	1.2068	5.1314	91.0916	5.8012	0.0476
527	3.4574	1.2256	3.6479	39.8591	3.9152	0.0389
528	4.1746	1.2791	4.6431	75.8568	4.9887	0.0388
529	4.499	1.2084	4.5119	79.3182	5.1234	0.0399
530	3.0917	1.2725	3.2243	27.2253	3.5868	0.0262
531	3.2893	1.2316	3.4208	32.5378	3.7257	0.0316
532	4.0865	1.1854	3.9765	61.3734	4.5425	0.0382
533	2.7906	1.2073	2.679	11.173	3.0564	0.0206
534	2.7778	1.4138	3.3121	23.2845	3.4984	0.0284
535	3.1793	1.3151	3.5611	34.9762	3.8099	0.0358
536	3.7102	1.2567	0.0001	53.0413	4.3235	0.0493
537	4.4647	1.1339	3.7626	70.5157	4.7866	0.0328
538	2.887	1.3593	3.355	25.4605	3.5279	0.0344
539	3.1013	1.2628	3.0996	26.8927	3.5742	0.0364
540	3.7952	1.1879	3.5817	49.3721	4.2057	0.0401
541	4.098	1.2569	4.3909	71.2667	4.8119	0.0505
542	2.6339	1.3444	2.8927	13.9803	3.1532	0.0368
543	5.0649	1.1149	4.5609	85.4998	5.3802	0.0597
544	2.8684	1.2626	0	17.6718	3.2795	0.0304
545	2.8582	1.3138	2.9602	20.3979	3.3847	0.0442
546	2.9214	1.3268	3.0383	23.3925	3.4984	0.038
547	4.177	1.171	3.9265	63.213	4.5972	0.0468
548	2.6334	1.3304	2.8136	13.072	3.1237	0.0403
549	5.0845	1.2102	5.2147	91.2645	5.8391	0.055
550	2.9263	1.3797	3.286	29.2368	3.6289	0.0396
551	4.6337	1.1344	4.0855	75.5462	4.9803	0.0468
552	4.3908	1.2521	4.5065	81.2418	5.1613	0.0517
553	3.2768	1.2265	3.2049	31.9633	3.6963	0.0335
554	3.4567	1.2331	0.0002	40.223	3.9362	0.0443
555	4.7612	1.1026	0.0001	76.0123	4.9887	0.0493
556	3.3979	1.2305	3.4409	37.5758	3.8562	0.042
557	4.6809	1.2052	4.7539	84.5059	5.3297	0.0536
558	4.7309	1.1441	4.4079	79.7967	5.1318	0.0581
559	2.4118	1.4464	2.8305	10.6774	3.0395	0.0329
560	2.4385	1.4092	2.75	9.8879	3.0101	0.0287
561	2.7748	1.2232	2.7224	11.6703	3.0732	0.0356
562	4.6332	1.1773	4.3587	80.7585	5.1571	0.0688
563	4.0612	1.27	4.5507	71.4174	4.8119	0.053
564	4.8039	1.267	5.2157	90.4022	5.7423	0.0664
565	3.3662	1.2161	3.24	33.9261	3.7763	0.0479
566	3.5939	1.2852	3.9312	51.195	4.2646	0.05
567	4.1012	1.1361	3.5952	55.1806	4.3825	0.0482
568	7.035	1.0535	5.7689	98.1738	7.1736	0.0841
569	1.342	1.1993	1.0038	0.1839	1.3009	0.0148
570	6.4512	1.1092	5.672	97.6304	6.8916	0.0732
571	2.5932	1.3278	2.8707	11.3717	3.0648	0.027
572	4.2572	1.1931	4.0941	70.2164	4.774	0.0608
573	4.8681	1.1785	4.7387	86.3332	5.4392	0.0707
574	2.1556	0.5408	0.3775	0	1.103	0.0258
575	3.8466	1.2621	4.0533	60.2528	4.513	0.0457
576	4.8673	1.2329	5.3628	89.2035	5.6749	0.0729
577	2.5995	1.1827	2.3729	5.3353	2.7743	0.0347
578	2.6475	1.3641	2.9666	15.8142	3.2121	0.0373
579	4.3981	1.1965	4.4214	75.0816	4.955	0.0513
580	2.7274	1.3251	2.9363	16.8433	3.2374	0.0308
581	3.0525	1.2857	3.2342	26.561	3.57	0.0403
582	5.1612	1.2347	5.3848	92.8299	6.0454	0.062
583	3.4368	1.2691	3.601	42.9197	4.0162	0.0366
584	2.9749	1.2922	3.251	22.9609	3.4858	0.035
585	2.1767	1.2947	2.2198	2.7834	2.4586	0.0299
586	3.6467	1.2647	4.0082	51.4573	4.2688	0.0397
587	6.4786	1.1146	5.905	97.8113	6.9547	0.066
588	3.8887	1.3308	4.5452	70.6656	4.795	0.0455
589	2.6336	1.3282	2.9764	12.4696	3.1195	0.0386
590	3.1432	1.2377	3.1735	26.3402	3.5616	0.0316
591	3.7054	1.2745	4.0924	54.9114	4.3741	0.0398
592	4.0858	1.2316	4.1615	67.1105	4.7066	0.0478
593	2.5777	1.3045	2.6669	9.4948	2.9974	0.0264
594	4.6902	1.2005	4.8019	84.1762	5.3213	0.0516
595	3.2953	1.2671	3.5525	35.9161	3.831	0.0363
596	2.5496	1.0889	0.0006	3.0647	2.5217	0.0224
597	7.6988	1.1233	7.2656	99.8163	8.3776	0.082
598	3.4733	1.2076	3.3695	38.2929	3.8815	0.0319
599	3.8379	1.0861	3.202	39.9803	3.9152	0.0342
600	5.7814	1.1008	4.9332	93.3554	6.1043	0.0579
601	2.2138	1.2508	0.0001	2.6898	2.4333	0.0214
602	3.2942	1.2875	3.5637	38.4128	3.8857	0.0329
603	3.8925	1.2724	4.0099	63.6409	4.6056	0.0397
604	3.6243	1.3925	4.5092	64.6443	4.6309	0.0388
605	2.7158	1.3147	2.8562	15.6093	3.1995	0.0294
606	4.4443	1.2403	4.8205	82.0509	5.1824	0.0496
607	3.8037	1.1861	3.6943	49.5015	4.2099	0.0352
608	2.9905	1.3691	3.601	31.6196	3.6921	0.0307
609	4.4409	1.2113	4.4363	77.2628	5.0645	0.043
610	2.4573	1.3948	2.9107	9.9864	3.0101	0.0266
611	3.5173	1.3071	3.8071	50.4109	4.2309	0.0395
612	3.3206	1.2813	3.6198	39.3754	3.9026	0.0353
613	3.244	1.3827	3.7962	44.5372	4.0752	0.0371
614	3.3701	1.1556	3.1081	28.2276	3.6079	0.0287
615	3.8826	1.1076	3.408	43.5397	4.0373	0.0324
616	2.7015	1.2064	2.6173	8.5167	2.9469	0.0244
617	3.1817	1.2308	3.2608	27.5586	3.591	0.0279
618	5.5406	1.1482	5.3059	93.18	6.0791	0.047
619	4.513	1.2549	4.8923	84.341	5.3255	0.0404
620	4.3188	1.2126	4.3479	74.7726	4.9213	0.0374
621	3.3277	0.8584	1.6487	4.101	2.6985	0.0296
622	4.1201	1.0529	3.2019	45.6678	4.1004	0.0363
623	2.7448	1.2742	2.6738	13.7779	3.149	0.0284
624	3.4717	1.1883	3.0831	35.5629	3.8226	0.0346
625	3.5243	1.1802	3.2899	37.695	3.8605	0.0364
626	5.5413	1.0625	4.0061	89.0331	5.6454	0.0591
627	4.5281	1.1182	3.8041	70.8156	4.795	0.0436
628	2.4229	1.0776	1.8391	2.2224	2.3617	0.0242
629	3.796	1.1851	0.0001	48.9844	4.1972	0.0413
630	5.7723	1.1593	4.6083	95.4771	6.4032	0.089
631	2.3624	1.1682	2.0618	2.8771	2.467	0.026
632	2.6278	1.1669	2.2378	5.4306	2.7743	0.0232
633	4.0932	1.1761	3.6741	60.3924	4.5172	0.0438
634	4.3038	1.1409	3.7629	64.7882	4.6309	0.0489
635	3.2239	1.2883	3.5013	34.8592	3.7973	0.0383
636	3.16	1.2313	3.0943	26.4505	3.5658	0.0336
637	4.3853	1.2135	4.3713	76.6362	5.0055	0.0515
638	4.102	1.1627	3.8172	59.4181	4.4793	0.0402
639	2.729	1.2969	2.8852	14.8943	3.1785	0.0358
640	3.2194	1.237	3.0996	30.3666	3.6542	0.0352
641	3.5763	1.2427	3.6693	46.0466	4.113	0.0425
642	3.772	1.2171	3.7168	51.7201	4.273	0.0454
643	4.3546	1.2386	4.5129	77.4199	5.0645	0.0559
644	2.5869	1.2326	2.5003	6.1001	2.8627	0.026
645	4.3444	1.1496	4.09	67.5501	4.7108	0.0475
646	3.1288	1.2689	0.0002	28.7874	3.6247	0.0346
647	4.0089	1.248	4.2822	65.6547	4.6688	0.0429
648	3.6872	1.2832	4.0967	55.046	4.3783	0.0392
649	3.0043	1.2955	3.3148	25.6799	3.5321	0.0314
650	2.8311	1.3914	3.3853	24.9134	3.5237	0.0379
651	3.8321	1.2052	0.0001	52.6436	4.3067	0.0451
652	7.4334	1.1523	6.995	99.6329	8.2808	0.0777
653	2.9582	1.3135	3.141	24.5861	3.5152	0.043
654	4.3846	1.1887	4.2068	73.8498	4.9087	0.0533
655	3.1886	1.3345	3.6897	38.0535	3.8731	0.0394
656	3.7387	1.2784	4.1351	57.6259	4.4288	0.0406
657	2.9021	1.3486	3.3712	25.0227	3.5237	0.0299
658	3.2473	1.2585	3.4448	33.346	3.7468	0.0404
659	3.7277	1.251	3.7749	53.44	4.3278	0.0427
660	4.1819	1.2442	4.4315	72.4765	4.8708	0.045
661	2.7041	1.3337	3.0143	16.1222	3.2248	0.0299
662	4.9487	1.1562	4.6664	86.1661	5.4349	0.0508
663	2.9951	1.2574	3.0105	21.3537	3.4268	0.034
664	2.9415	1.2962	3.101	21.9944	3.4521	0.0394
665	4.3762	1.1207	3.9682	64.9323	4.6351	0.0394
666	3.1205	1.2632	3.322	27.8927	3.5994	0.0339
667	2.6162	1.3396	2.8088	12.5698	3.1195	0.0318
668	5.0577	1.2201	5.333	91.4376	5.8517	0.0467
669	3.0633	1.2869	3.2677	27.3363	3.5868	0.0354
670	4.6325	1.1408	4.1458	76.7926	5.0055	0.0464
671	4.4952	1.2191	0.0001	81.4032	5.1613	0.0474
672	3.2138	1.2349	3.198	29.6877	3.6415	0.0288
673	4.1963	1.1729	3.8612	64.5005	4.6267	0.0396
674	5.1617	1.1684	4.7758	90.2303	5.7381	0.0494
675	3.3438	1.2392	0.0006	35.2106	3.8141	0.0361
676	3.2543	1.2941	3.5101	37.2185	3.852	0.0369
677	4.5244	1.2165	4.5742	82.2133	5.1866	0.047
678	4.8463	1.1042	4.3512	78.0498	5.0897	0.0519
679	2.5411	1.335	2.8179	10.0849	3.0101	0.0251
680	2.515	1.3378	0	8.8095	2.9806	0.0232
681	2.7111	1.2281	2.6327	9.7896	3.0059	0.0265
682	4.5065	1.1514	4.0666	73.3906	4.9045	0.0418
683	3.9757	1.2809	4.4076	68.729	4.7403	0.0387
684	4.769	1.2516	5.0368	88.523	5.6328	0.0473
685	3.3795	1.1052	2.8146	22.638	3.4731	0.0359
686	3.4694	1.2478	3.4877	42.1792	3.9952	0.0358
687	4.0745	1.0732	3.1888	46.2997	4.1257	0.0331
688	1.316	1.1963	0.9628	0.0919	1.2672	0.0124
689	6.2073	1.0193	4.5361	93.531	6.1043	0.054
690	2.4691	1.3726	2.7292	8.9072	2.9848	0.027
691	4.1196	1.1477	3.5705	58.0375	4.4456	0.0422
692	3.9927	1.2258	4.1365	62.5027	4.5719	0.0381
693	4.7648	1.1765	0.0002	84.0116	5.3087	0.0433
694	2.6052	1.2849	2.6306	9.1028	2.9932	0.0239
695	4.3768	1.152	4.1386	69.3221	4.7572	0.039
696	2.734	1.2631	2.7817	12.1693	3.1111	0.0234
697	5.1015	1.148	4.5466	87.8457	5.5739	0.0403
698	3.0235	1.206	3.0204	19.2383	3.3342	0.0269
699	3.5881	1.1981	3.5406	42.0562	3.991	0.0313
700	3.8063	1.37	4.6323	71.5682	4.8119	0.035
701	2.7354	1.2165	2.0644	10.1835	3.0101	0.0274
702	3.177	1.1713	2.7919	21.4603	3.4268	0.0328
703	2.9488	1.2449	2.9868	19.4484	3.3384	0.0282
704	2.4257	1.2957	2.2201	5.6216	2.7827	0.0265
705	3.1647	1.1325	2.7091	18.6096	3.309	0.0333
706	2.7899	1.2823	2.6715	16.225	3.2248	0.0312
707	2.857	1.2325	2.7108	15.2003	3.1953	0.0295
708	3.5858	0.9949	2.254	19.6589	3.3553	0.0387
709	3.5004	1.2136	3.3691	40.1016	3.932	0.0333
710	4.4954	1.0792	3.6729	63.3555	4.6014	0.0427
711	3.7423	1.2204	3.8643	50.8024	4.2478	0.0466
712	2.6597	1.2777	2.6106	10.9745	3.0479	0.0283
713	3.8312	1.2373	3.5117	56.8062	4.4119	0.0537
714	3.1751	1.1235	2.6542	17.9837	3.2963	0.0312
715	3.1589	1.1397	2.7582	18.8189	3.3216	0.0283
716	3.0331	1.2585	3.2114	22.7455	3.4774	0.0351
717	2.7834	1.2823	2.9118	15.9168	3.2163	0.0331
718	3.4524	1.2508	3.4961	41.565	3.9825	0.0454
719	4.3256	1.1103	3.7618	61.0924	4.5382	0.0423
720	2.9797	1.1864	2.7261	16.4308	3.2332	0.0316
721	4.3062	1.2122	4.3364	73.5435	4.9045	0.0521
722	3.535	1.2122	3.2342	40.8314	3.9699	0.0428
723	2.7779	1.261	2.9276	14.3858	3.1616	0.0335
724	3.6807	1.211	3.5689	46.8072	4.1425	0.0447
725	2.8352	1.2442	2.7648	15.3024	3.1953	0.0313
726	3.5717	1.2349	3.5959	45.1642	4.0836	0.0439
727	4.0596	1.066	3.1595	45.2899	4.0836	0.0395
728	5.1304	1.2064	5.2145	91.7844	5.877	0.0664
729	3.8108	1.3095	4.168	64.2134	4.6224	0.0468
730	3.727	1.287	4.0362	57.9002	4.4414	0.0429
731	4.1066	1.146	3.7187	57.2155	4.4246	0.0438
732	3.7306	1.271	3.9558	56.2623	4.3951	0.0377
733	2.7048	1.292	2.9482	13.4749	3.1364	0.0395
734	5.9966	1.177	0.0001	97.089	6.7611	0.0809
735	2.6052	1.4032	3.0642	16.5338	3.2332	0.035
736	3.8798	1.1931	3.876	53.174	4.3235	0.045
737	4.0867	1.2562	4.2983	70.9658	4.795	0.0522
738	2.5919	1.2912	2.7001	9.005	2.989	0.0292
739	3.1218	1.2773	3.312	29.5748	3.6373	0.0395
740	2.6222	1.2968	2.8111	10.7764	3.0395	0.0322
741	3.863	1.2192	4.1531	56.1266	4.3909	0.0522
742	3.3242	1.2268	3.3563	33.4619	3.7552	0.037
743	3.7598	1.2269	3.8568	52.5113	4.2899	0.045
744	3.7318	1.2798	4.1424	57.3522	4.4246	0.0527
745	4.7963	1.1963	4.6811	85.9993	5.4307	0.0524
746	3.8067	1.3698	4.5713	71.7192	4.8119	0.0443
747	2.634	1.3648	2.958	15.4047	3.1953	0.0322
748	2.7356	1.3435	2.9671	17.8797	3.2879	0.0342
749	4.844	1.1948	4.8865	87.1715	5.4813	0.0497
750	3.0729	1.3205	3.4328	31.2768	3.6836	0.0357
751	2.5389	1.3024	2.7805	8.4193	2.9427	0.0294
752	3.9869	1.348	4.8417	75.7014	4.9845	0.0536
753	4.1812	1.1938	4.1774	66.3808	4.6856	0.0409
754	2.3991	1.3053	2.5938	5.0495	2.7659	0.024
755	4.3928	1.2602	4.5879	82.5386	5.195	0.0566
756	3.6447	1.3598	4.3322	62.0782	4.5593	0.041
757	3.822	1.1618	3.5669	46.9344	4.1509	0.0442
758	4.7048	1.2588	4.972	88.0147	5.5823	0.0512
759	4.7284	1.1816	4.686	83.3551	5.2876	0.0556
760	2.6959	1.2993	2.8933	13.5759	3.1406	0.0323
761	3.8082	1.2576	4.031	58.3126	4.4498	0.037
762	3.8285	1.1092	3.3038	41.6876	3.9825	0.0315
763	6.8709	1.1602	6.6416	99.4497	7.683	0.0621
764	3.9619	1.27	4.3442	66.5264	4.6856	0.0445
765	3.5947	1.2849	3.8235	51.3261	4.2646	0.0398
766	2.4531	1.2704	2.3884	5.2399	2.7701	0.0244
767	4.6324	1.1754	4.4005	80.2768	5.1487	0.0447
768	3.5154	1.2187	3.4875	40.5877	3.9657	0.0326
769	4.3398	1.2026	4.4421	74.0032	4.9087	0.0417
770	6.8478	1.1234	6.2728	98.9015	7.422	0.0641
771	2.8558	1.2676	2.9584	17.568	3.2753	0.0289
772	2.8525	1.2512	2.9173	16.6369	3.2332	0.0266
773	3.7972	1.2968	4.3228	62.3611	4.5635	0.0385
774	3.8429	1.1107	3.2692	42.4256	4.0036	0.0297
775	2.6912	1.2943	2.8083	13.1726	3.1237	0.0326
776	3.5059	1.3394	4.0741	52.7761	4.3109	0.0371
777	3.1394	1.2751	3.4265	30.4801	3.6542	0.0269
778	3.5575	1.0825	2.7636	28.0042	3.5994	0.0312
779	2.8113	1.3734	3.2921	22.1015	3.4563	0.0302
780	2.9824	1.2227	2.8714	18.9236	3.3258	0.0294
781	3.4347	1.2121	3.3625	36.8621	3.8478	0.0329
782	3.0645	1.1032	2.3351	12.6701	3.1195	0.0321
783	2.7736	1.1606	2.3902	7.933	2.9301	0.0253
784	4.6582	1.1641	4.2609	79.9565	5.1318	0.0429
785	3.9394	1.2006	3.8069	57.0789	4.4204	0.0367
786	3.6949	1.1844	3.5234	44.6624	4.0752	0.0289

## Sheet: mKO-MreC
n	Axis	Dia	Volume	Age	Area	FluorTotal
count	673	673	673	673	673	673
mean	3.6613	1.4443	4.3778	44.278	4.7804	0.3094
stdev	1.0896	0.1746	1.9997	28.5913	1.4244	0.1277
---	---	---	---	---	---	---
1	2.4985	1.3406	2.6461	6.3642	2.9638	0.184
2	2.6175	0.7875	0.0001	1.1856	1.9281	0.1553
3	2.36	1.0956	1.612	2.0541	2.3281	0.1772
4	2.8333	1.5331	3.4643	20.8682	3.8394	0.168
5	3.3414	1.0033	2.0801	8.1705	3.1364	0.1985
6	5.1574	1.2102	0.0003	71.9892	5.9275	0.2898
7	3.4964	1.3265	3.4135	30.7509	4.2604	0.1595
8	5.6836	1.2484	5.9024	88.2542	6.7611	0.3833
9	4.7741	1.3489	5.4016	73.4106	6.0496	0.3699
10	6.0005	1.2592	6.2218	92.6751	7.2157	0.4907
11	2.6097	1.4847	3.0352	11.503	3.4016	0.2321
12	2.2205	1.347	2.3585	3.4765	2.6017	0.1905
13	3.0302	1.2786	2.1256	13.9652	3.5237	0.3511
14	2.2551	1.1845	1.4521	2.4903	2.3702	0.129
15	2.4485	1.1491	1.8516	3.147	2.5301	0.2236
16	4.7497	1.3044	4.8135	70.0574	5.8307	0.2977
17	3.9919	1.1355	3.206	30.3529	4.2562	0.2746
18	2.6762	1.5565	2.6538	15.9896	3.6458	0.1751
19	4.857	1.3523	5.5427	75.7506	6.1759	0.4532
20	2.3926	1.2234	0	3.5865	2.6059	0.1912
21	2.2055	0.661	0.5588	0.3224	1.364	0.123
22	1.5105	0.9658	0.6989	0.2148	1.2588	0.3062
23	3.3141	1.2661	3.0179	21.3653	3.852	0.2547
24	4.4921	1.3332	4.4856	65.4225	5.6076	0.3055
25	2.4917	1.6956	2.7499	15.3913	3.6079	0.2309
26	6.3594	1.2575	0.0002	94.9374	7.6578	0.3716
27	3.1133	1.528	4.4258	30.4855	4.2562	0.2934
28	4.0269	1.4465	4.6463	60.1155	5.376	0.3849
29	3.8204	1.4675	4.768	54.526	5.1445	0.2981
30	3.3623	1.4964	1.8394	38.109	4.5509	0.4661
31	2.7547	1.4725	3.3529	15.0334	3.591	0.2794
32	2.8055	1.6404	3.8913	24.8934	4.0246	0.339
33	2.305	1.4859	2.9584	6.1401	2.9511	0.2168
34	3.5155	1.3695	0.0003	34.1108	4.4119	0.1797
35	5.2258	1.276	5.5687	80.173	6.319	0.5874
36	4.5875	1.3141	0.0001	66.951	5.6581	0.3127
37	2.8454	1.4673	3.5867	18.2864	3.7131	0.2433
38	1.9246	1.0305	1.1932	0.5377	1.7555	0.2131
39	3.3931	1.5133	0.0001	40.9324	4.6435	0.2337
40	2.4942	1.5045	3.0905	9.9996	3.2669	0.168
41	3.3439	1.505	0.0003	37.9693	4.5467	0.3369
42	1.9859	1.3772	2.0043	2.163	2.3281	0.2251
43	4.3511	1.2795	4.8613	56.4181	5.216	0.3736
44	2.6202	1.6145	3.7615	16.5905	3.671	0.1986
45	2.3592	1.4466	2.8842	6.4765	2.9638	0.1425
46	3.0332	1.5548	4.4113	29.1655	4.1972	0.3459
47	3.6779	1.5574	5.351	56.101	5.2076	0.4362
48	2.5663	1.3903	2.7124	8.3978	3.1532	0.2646
49	3.122	1.8799	4.566	53.5892	5.1108	0.4896
50	4.4167	1.4466	5.8364	72.1661	5.9401	0.3224
51	3.0859	1.6772	4.9846	38.6693	4.5719	0.3294
52	2.5249	1.6481	3.9554	14.7954	3.5784	0.1558
53	3.0143	1.3177	3.1008	15.2719	3.5994	0.2522
54	3.0176	2.2117	7.4368	66.2697	5.6244	0.4072
55	3.776	1.3355	4.3457	41.5037	4.6603	0.3675
56	4.5859	1.4613	6.5985	77.3932	6.2432	0.4813
57	3.8474	1.3103	4.4077	42.0774	4.673	0.4032
58	2.8847	1.6931	4.9116	31.0168	4.2688	0.3598
59	2.7176	1.341	2.7887	9.7697	3.2584	0.221
60	2.3705	1.5369	3.2747	8.2841	3.1364	0.2608
61	3.0071	1.0125	1.8829	4.9132	2.8248	0.2855
62	5.3078	1.3045	6.0203	84.3496	6.559	0.4875
63	3.499	1.2595	3.5219	26.4323	4.0667	0.2693
64	3.6666	1.5773	5.6273	56.895	5.2497	0.2595
65	5.0042	1.4467	6.9767	89.048	6.7905	0.5967
66	1.8587	1.1676	1.2997	0.8613	1.8776	0.1604
67	4.0091	1.4578	0.0003	60.6048	5.3886	0.309
68	5.5817	1.3854	7.1771	94.1106	7.321	0.6494
69	2.5385	1.7262	4.0741	19.0194	3.7426	0.3429
70	4.2878	1.4538	0.0003	69.3613	5.7802	0.3488
71	3.3622	1.6389	5.4872	48.2424	4.934	0.3069
72	3.7975	1.4715	5.0302	53.9008	5.1234	0.3308
73	3.6871	1.4985	5.3764	51.58	5.0434	0.3642
74	5.4555	1.4327	7.2993	94.3169	7.3757	0.7922
75	2.9923	1.8567	5.9857	45.127	4.8161	0.436
76	1.9175	1.3563	2.0617	1.9452	2.206	0.148
77	6.0215	1.398	8.2265	97.8689	7.9988	0.6351
78	4.7207	1.5889	5.9517	90.4477	6.9589	0.4154
79	4.5396	1.3746	5.8263	70.2319	5.8349	0.3135
80	4.627	1.3366	5.2627	69.883	5.8012	0.2928
81	3.3709	1.5009	4.7965	38.8097	4.5761	0.3073
82	6.3185	1.3271	7.814	98.0806	8.0072	0.4011
83	2.4239	1.4554	2.9824	7.4905	3.0732	0.1806
84	2.4825	1.5836	3.513	11.3868	3.3932	0.2929
85	2.1063	1.4519	2.6123	3.6966	2.6059	0.1453
86	2.315	1.6959	3.6891	10.8072	3.309	0.3064
87	3.9884	1.4555	5.4078	59.7902	5.3507	0.2998
88	2.5338	1.5558	3.6529	11.7357	3.4226	0.1938
89	4.7229	1.4044	6.495	76.114	6.2096	0.4489
90	2.8333	1.7426	4.9007	31.15	4.2857	0.3292
91	2.7413	1.307	2.9408	9.5401	3.2163	0.2105
92	4.3167	1.2343	4.4299	50.0534	5.0013	0.5356
93	5.6912	1.3047	6.81	91.6584	7.06	0.6326
94	5.1742	1.2794	6.1395	78.6838	6.2685	0.2262
95	3.1861	1.3342	3.2405	21.6144	3.8689	0.3749
96	5.2909	1.3243	6.3986	86.484	6.6306	0.3862
97	2.4585	1.4463	3.1945	7.8301	3.1069	0.2767
98	2.7123	1.5599	3.7134	17.9213	3.7089	0.2175
99	3.9752	1.4953	5.777	63.0766	5.4644	0.3547
100	3.3696	1.6218	5.3416	47.7932	4.9003	0.3802
101	4.6908	1.4485	6.7713	80.7355	6.3443	0.2968
102	3.3559	1.6699	5.8772	50.3574	5.0055	0.3906
103	2.5411	1.5993	3.8098	13.7289	3.5152	0.2492
104	2.8202	1.5112	3.8947	20.1258	3.772	0.1561
105	3.4952	1.6167	5.8454	53.2783	5.0897	0.3162
106	5.3017	1.316	0.0001	85.8988	6.6053	0.4249
107	3.9835	1.3506	4.7312	49.9016	4.9887	0.2037
108	2.8641	1.5614	4.2871	23.2446	3.9489	0.1976
109	2.8075	1.5143	3.9212	19.633	3.7594	0.1722
110	2.415	1.7228	3.8732	14.0835	3.5237	0.109
111	4.6514	1.3586	5.5855	71.8125	5.9233	0.1988
112	2.9214	1.5815	4.4782	26.6904	4.0836	0.136
113	5.5365	1.2136	5.2732	81.6778	6.4032	0.3351
114	2.7425	1.4451	3.6196	13.847	3.5152	0.1309
115	2.7283	1.4349	0.0002	12.7875	3.4731	0.0957
116	3.8465	1.5305	5.5106	60.4415	5.3844	0.2312
117	3.0899	1.3366	0.0004	19.2645	3.7468	0.1745
118	4.2675	1.3893	5.3027	63.743	5.5149	0.2577
119	3.9967	1.3122	4.661	47.0476	4.875	0.1671
120	2.5957	1.6044	3.9464	15.5107	3.6121	0.1213
121	2.3978	1.7305	4.0449	13.6109	3.5068	0.1467
122	2.5069	1.604	3.6755	12.5531	3.4689	0.1295
123	4.3128	1.315	0.0001	58.1746	5.3002	0.2715
124	4.5739	1.2683	5.0048	62.5789	5.456	0.3223
125	4.4278	1.2835	4.5704	58.9801	5.3297	0.3244
126	2.1232	1.4357	2.5125	3.8068	2.6059	0.191
127	2.7574	1.5888	3.7302	20.9923	3.8394	0.2001
128	1.958	2.0258	0.8554	7.7168	3.0858	0.2637
129	3.4686	1.4507	0.0001	38.9502	4.5803	0.1927
130	4.7009	1.2347	4.8163	63.4094	5.477	0.4922
131	5.3837	1.2379	5.0386	80.3603	6.3359	0.5058
132	2.9089	1.4247	3.5305	18.0429	3.7089	0.2996
133	5.2121	1.3169	0.0003	82.8168	6.4916	0.3968
134	4.3832	1.4081	0.0002	68.3234	5.7465	0.3008
135	1.9448	1.4766	1.9047	2.7089	2.4038	0.1769
136	2.9214	1.5478	3.6502	24.257	4.0078	0.2044
137	3.6223	1.3435	0.0002	36.4411	4.4793	0.3523
138	2.613	1.3624	2.9923	8.6256	3.1616	0.1722
139	2.8285	1.4062	3.3903	14.3204	3.5531	0.2495
140	3.1506	1.3444	3.7371	21.2408	3.8478	0.2119
141	3.0121	1.2318	0.0004	11.2707	3.3847	0.3504
142	4.979	1.219	5.0222	68.4958	5.7507	0.503
143	3.7333	1.5252	5.1319	55.7846	5.195	0.3091
144	3.0308	1.567	4.4362	29.692	4.2225	0.2733
145	3.0253	1.341	3.2779	16.711	3.671	0.3611
146	3.3505	1.5045	0.0004	38.2489	4.5551	0.4018
147	3.8225	1.2406	3.836	34.2469	4.4119	0.2908
148	4.9722	1.3725	6.4181	81.867	6.4201	0.3637
149	2.3143	1.3957	2.78	4.8022	2.8122	0.1553
150	6.1757	1.1859	5.9989	91.0518	7.0221	0.6937
151	2.5661	1.3905	2.8002	8.5117	3.1532	0.2208
152	4.0355	1.3986	5.1168	56.5769	5.2245	0.4379
153	3.3282	1.6425	5.2326	47.6438	4.8877	0.3096
154	3.4714	1.3656	3.9452	32.6228	4.3404	0.2505
155	3.401	1.5566	4.9149	44.395	4.774	0.3008
156	4.2715	1.4062	5.2866	64.7484	5.5823	0.4146
157	4.2895	1.3198	5.2635	57.5334	5.2876	0.2913
158	3.6023	1.4817	5.1505	46.4539	4.8666	0.3636
159	2.3679	1.8928	4.1711	18.4083	3.7131	0.2662
160	2.5332	1.4935	3.4483	10.6915	3.3048	0.167
161	2.4447	1.4158	2.9712	6.9263	3.0311	0.2281
162	4.9867	1.2066	4.6119	67.6355	5.7044	0.4803
163	3.1585	1.5661	4.2286	34.5194	4.4204	0.3555
164	2.6223	1.5221	3.3249	13.1398	3.4942	0.3017
165	3.024	1.5216	4.2994	27.3376	4.1046	0.2654
166	4.5219	1.4453	6.4773	73.9472	6.0875	0.477
167	3.4339	1.4776	4.6819	39.7964	4.6056	0.2974
168	2.9782	1.059	2.1829	5.5811	2.9132	0.3595
169	2.3656	1.5019	3.2365	7.3775	3.069	0.1644
170	2.6691	1.3884	3.1803	10.4605	3.2921	0.2218
171	2.848	1.6747	4.1786	28.51	4.1678	0.2737
172	5.3202	1.3038	6.1965	84.7353	6.5716	0.4257
173	3.7146	1.355	4.2587	40.6475	4.6393	0.2477
174	5.7006	1.3515	7.1994	93.9047	7.3126	0.545
175	5.0564	1.4003	7.0634	86.8755	6.66	0.5012
176	6.1419	1.3578	7.9252	96.3957	7.944	0.6327
177	2.8763	1.5833	4.4759	24.7659	4.0162	0.2811
178	5.0324	1.3794	6.5542	83.9648	6.5337	0.3364
179	2.309	1.4447	2.9089	5.1355	2.888	0.1909
180	5.7051	1.3028	2.6217	91.8612	7.0684	0.3926
181	4.7263	1.393	6.1501	75.5693	6.1675	0.3496
182	4.7473	1.3637	6.113	73.7681	6.0748	0.2774
183	4.0833	1.2183	4.063	41.2178	4.6561	0.3793
184	3.0346	1.4762	4.0225	24.5112	4.012	0.1688
185	5.0465	1.4177	6.919	88.0565	6.7232	0.5517
186	2.3726	0.8224	1.0614	0.6455	1.806	0.1712
187	2.7634	1.5843	3.8463	21.1165	3.8394	0.2113
188	2.5564	1.8003	4.2152	22.4899	3.9068	0.279
189	6.5066	1.3396	8.3362	98.7176	8.3313	0.4413
190	2.6746	1.6148	4.081	19.7561	3.7594	0.1553
191	3.2497	1.5679	5.0725	38.529	4.5677	0.3082
192	4.0725	1.5364	6.1848	68.6685	5.7507	0.434
193	4.0327	1.496	6.0045	64.5803	5.5528	0.3486
194	2.086	1.4119	2.4724	2.9278	2.5175	0.1102
195	3.4935	1.5996	3.8244	51.4267	5.0392	0.5909
196	2.8716	1.5029	3.9018	20.7442	3.831	0.3196
197	2.8072	1.7688	4.9725	31.5502	4.2941	0.3907
198	2.3702	1.5519	3.4503	8.7396	3.1616	0.1639
199	3.4884	1.4583	4.8057	40.5053	4.6309	0.1914
200	1.6884	1.3517	1.7118	1.0774	1.8902	0.1954
201	2.6212	1.7873	4.5741	24.1301	3.9994	0.194
202	5.3617	1.3751	6.9375	90.6488	6.9673	0.6089
203	3.3136	1.3875	0.0002	28.903	4.1846	0.1918
204	4.5954	1.3566	5.7616	70.4067	5.8391	0.3023
205	4.1561	1.2449	4.6135	45.7152	4.8414	0.4738
206	5.9736	1.3635	7.7476	95.3526	7.7462	0.3979
207	3.3827	1.5547	0.0001	43.9576	4.7403	0.1799
208	3.345	1.6225	5.4019	46.158	4.8624	0.3105
209	3.4343	1.4489	4.6129	37.5509	4.5256	0.2161
210	2.772	1.5477	3.9784	20.2493	3.7763	0.1722
211	2.3614	1.491	3.2081	7.0389	3.0437	0.129
212	3.0729	1.6258	0.0002	35.2028	4.4288	0.3182
213	3.796	1.6268	0.0003	65.5915	5.6076	0.4944
214	4.4702	1.4779	6.4882	74.8461	6.138	0.2943
215	3.1654	1.688	5.5293	43.6668	4.7319	0.302
216	2.3996	1.6832	0.0003	11.9688	3.431	0.136
217	2.559	1.6701	4.2023	16.8316	3.6752	0.1239
218	5.174	1.3497	6.2155	85.5099	6.5927	0.2666
219	3.0729	2.3933	9.2423	74.4859	6.1254	0.3912
220	4.6746	1.4324	6.708	78.1293	6.2559	0.3508
221	4.0746	1.0965	3.3762	29.4285	4.2099	0.2589
222	2.8384	1.7423	5.0891	31.6838	4.2941	0.262
223	4.5841	1.4524	6.2112	75.9322	6.2054	0.375
224	3.0572	1.1851	2.9066	10.9229	3.3216	0.1975
225	2.4123	1.5219	3.4355	8.9678	3.1742	0.2171
226	2.9543	1.1098	2.1481	6.7012	3.0143	0.2464
227	4.2642	1.2913	4.7225	54.6827	5.1487	0.2213
228	5.3599	1.1312	4.9842	69.7089	5.7886	0.3571
229	5.2022	1.3388	6.3164	85.1221	6.58	0.2896
230	3.0633	1.5828	4.6304	32.0855	4.3109	0.201
231	3.585	1.2558	3.7378	28.3793	4.1636	0.2247
232	3.6635	1.6073	5.7889	59.3036	5.3339	0.2099
233	2.7306	1.4175	0	12.436	3.4395	0.1707
234	1.8179	1.2039	1.3377	0.9693	1.8776	0.1295
235	4.9733	1.4174	6.7462	86.2887	6.6179	0.3545
236	4.0163	1.4263	5.318	57.6934	5.2918	0.2228
237	4.4384	1.3528	5.6047	65.9302	5.6118	0.265
238	4.2875	1.4069	5.4651	65.7608	5.6076	0.2976
239	3.3381	1.6475	5.4569	47.9428	4.9171	0.2547
240	3.7384	1.4873	5.0505	53.1231	5.0855	0.2741
241	5.4572	1.4322	7.5592	94.5234	7.3757	0.4157
242	2.9699	1.874	0.0003	44.8338	4.8119	0.2733
243	5.9825	1.4058	8.2645	97.4465	7.9861	0.3209
244	1.9121	1.3587	2.0255	1.8365	2.2018	0.0853
245	5.1443	1.4652	7.2334	92.0642	7.0768	0.3342
246	4.4015	1.398	5.6748	67.979	5.7338	0.2183
247	4.5184	1.3329	5.2239	66.4397	5.6412	0.2138
248	2.6812	1.3783	3.0794	10.3451	3.2879	0.0975
249	1.5523	1.1997	1.0469	0.43	1.5534	0.4032
250	3.2281	1.5498	4.6537	36.5794	4.4877	0.1839
251	4.1649	1.375	4.7587	58.8186	5.3213	0.2506
252	2.3756	1.362	2.6802	5.0243	2.8375	0.1089
253	4.3986	1.2289	4.4532	52.968	5.0813	0.2631
254	2.4173	1.5295	3.3075	9.1965	3.1953	0.1487
255	2.1361	1.4097	2.5285	3.2568	2.5849	0.0908
256	2.3157	1.6846	3.6817	10.576	3.2921	0.1631
257	4.0613	1.4138	5.4523	58.4963	5.3129	0.2387
258	2.3888	1.6814	3.6733	11.6193	3.41	0.0959
259	3.8428	1.4612	4.8355	54.9967	5.1571	0.1972
260	2.7535	1.1077	2.121	4.5804	2.7869	0.1813
261	2.871	1.5489	4.2961	23.1186	3.932	0.2584
262	2.6614	1.5575	3.5777	15.6303	3.6247	0.2456
263	2.699	1.5639	3.3882	17.436	3.6963	0.37
264	3.6	1.4207	4.5437	42.2212	4.6814	0.2426
265	2.2671	1.2052	1.9249	2.8183	2.4207	0.1799
266	3.9602	1.3824	4.8572	52.5039	5.0645	0.2981
267	2.8143	1.496	3.418	18.5303	3.7299	0.3027
268	2.7063	1.2657	2.5016	7.6036	3.0816	0.2193
269	3.5399	1.3967	4.4518	37.6902	4.5256	0.2839
270	3.5778	1.4484	4.6714	43.8121	4.7319	0.3235
271	3.0094	1.4142	3.5796	20.6203	3.8268	0.173
272	4.3582	1.1881	4.2375	47.1965	4.875	0.2484
273	3.0299	1.4005	3.5948	20.4965	3.8226	0.2507
274	4.5447	1.1989	4.3926	54.3694	5.1403	0.3028
275	4.2289	1.5116	6.1077	71.4598	5.9022	0.4205
276	2.3277	1.4659	0	6.2521	2.9511	0.1773
277	2.5052	1.1922	0.0001	4.1378	2.6817	0.1907
278	3.6078	1.2932	3.7943	31.9515	4.3067	0.2606
279	3.5631	1.2523	3.15	27.4674	4.1257	0.3996
280	2.5086	1.7364	4.0836	18.1646	3.7089	0.1796
281	2.2514	1.1678	1.8548	2.272	2.3365	0.1586
282	5.8638	1.3051	6.6252	93.0838	7.2873	0.3615
283	4.0929	1.4311	5.6232	61.9178	5.4181	0.3806
284	2.8013	1.4641	3.6005	15.8698	3.6415	0.1861
285	4.8096	1.3059	5.8475	71.636	5.9149	0.4214
286	4.1952	1.3892	5.2607	61.753	5.4139	0.2014
287	3.0893	1.6111	4.6778	34.6558	4.4204	0.2696
288	2.8312	1.5676	4.0864	22.6154	3.911	0.2248
289	3.1874	1.5598	4.762	36.0272	4.4498	0.2516
290	2.5722	1.8621	0.0003	25.6608	4.0457	0.2113
291	2.9756	1.5845	3.6683	28.6409	4.1762	0.3586
292	3.1186	1.5539	4.3335	32.3539	4.3278	0.2142
293	2.8182	1.4933	0.0002	18.6524	3.7299	0.2727
294	3.4819	1.397	4.1917	35.8894	4.4456	0.2751
295	2.202	1.4017	2.558	4.0274	2.6649	0.1797
296	3.4349	1.4786	4.7801	39.9379	4.6098	0.3834
297	2.8186	1.7346	4.6783	29.824	4.2436	0.2145
298	3.3346	1.5527	5.0194	41.6469	4.6603	0.3528
299	1.9373	0.6107	0.4412	0	1.103	0.0626
300	3.9857	1.3004	4.3758	45.2738	4.8203	0.4286
301	3.2824	1.3552	3.9167	25.9175	4.0541	0.2906
302	3.5274	1.3382	4.1367	32.4883	4.3362	0.3009
303	2.6317	1.618	4.2244	17.5572	3.6963	0.3204
304	4.0859	1.6767	6.8173	77.7608	6.2475	0.4624
305	4.045	1.3485	5.0217	52.6584	5.0645	0.3769
306	3.7777	1.3125	4.3379	39.0909	4.5888	0.3708
307	3.5044	1.4619	4.7569	41.9338	4.6645	0.4021
308	3.1439	1.5891	4.8872	36.165	4.454	0.1912
309	3.6796	1.4208	4.9206	44.5411	4.795	0.3214
310	2.3604	1.4942	3.1186	7.1517	3.0479	0.2594
311	2.4246	1.3738	2.818	5.8044	2.9259	0.1679
312	4.6132	1.4513	6.5335	77.5769	6.2432	0.4583
313	4.7368	1.4938	6.8283	85.7042	6.5969	0.4753
314	2.5185	1.6099	3.698	13.3751	3.4984	0.2227
315	2.8932	1.6806	0.0002	30.6181	4.2562	0.3053
316	3.6707	1.5485	5.7934	55.3114	5.1697	0.3066
317	3.6503	1.6059	5.8629	58.3353	5.3087	0.3445
318	4.7631	1.4151	5.9542	79.986	6.3106	0.3763
319	3.402	1.5008	4.9166	40.2213	4.6224	0.2823
320	3.018	1.4758	4.1122	24.0033	3.9868	0.3127
321	4.4669	1.4551	6.0507	73.2322	6.0454	0.3994
322	4.3245	1.5067	6.0424	72.8759	6.0285	0.3763
323	2.3006	1.3872	2.387	4.4696	2.7785	0.1249
324	2.2214	1.336	2.3443	3.3666	2.5849	0.1652
325	3.864	1.2885	4.3791	40.3633	4.6224	0.2292
326	3.4703	1.2203	3.2912	22.8668	3.9152	0.1916
327	2.8496	1.4099	3.2898	15.1526	3.591	0.1613
328	2.9803	1.6735	5.0144	33.2973	4.3867	0.197
329	5.264	1.4084	7.1469	90.8502	6.9884	0.5346
330	4.0524	1.4088	5.2873	57.2138	5.2834	0.1809
331	2.8031	1.6704	4.7074	26.8196	4.0836	0.2259
332	3.6956	1.5165	5.5184	53.7449	5.1108	0.2915
333	3.8407	1.5346	5.9784	60.7683	5.3886	0.2428
334	2.7429	1.5532	3.9232	19.1419	3.7426	0.1319
335	2.4811	1.5083	3.1648	9.6548	3.2542	0.2041
336	3.5635	1.454	4.9731	43.3765	4.7277	0.2779
337	4.6083	1.2493	4.9193	62.0828	5.4223	0.2556
338	5.2119	1.3751	6.8675	88.4523	6.7611	0.2669
339	3.853	1.3119	4.2772	42.3651	4.6856	0.2812
340	3.3985	1.4176	4.2426	33.4326	4.3867	0.25
341	3.2373	1.489	4.477	32.7575	4.3446	0.2667
342	3.2419	1.6652	5.044	44.6874	4.8035	0.3053
343	2.9506	1.6094	3.8104	29.0342	4.193	0.385
344	5.4748	1.3588	7.1237	91.4559	7.0431	0.3216
345	2.6054	1.6603	4.1176	18.7746	3.7342	0.1211
346	2.8158	1.3858	3.3461	13.0223	3.49	0.1619
347	4.9887	1.4258	6.82	87.2681	6.6769	0.3158
348	3.1951	1.6154	5.1374	39.3727	4.6014	0.1756
349	5.1848	1.3183	6.4699	82.4361	6.4622	0.283
350	1.8234	1.4053	2.015	1.4023	2.1386	0.0766
351	2.9467	1.474	0.0002	21.864	3.8773	0.1306
352	3.3501	1.6194	5.3102	46.3059	4.8624	0.174
353	4.9307	1.2621	5.3876	71.1079	5.8812	0.2419
354	4.4663	1.5633	7.009	82.2462	6.4579	0.2265
355	3.7478	1.4585	5.2508	50.6621	5.0098	0.1577
356	2.227	1.5246	3.0153	5.2467	2.8964	0.1329
357	2.399	1.0866	1.7377	2.3811	2.3533	0.1164
358	3.7064	1.485	5.3896	51.1203	5.0308	0.1865
359	3.2445	1.4768	4.1569	32.2196	4.3235	0.22
360	4.8893	1.2132	4.1639	66.0998	5.616	0.5246
361	4.1297	1.4043	5.3246	60.2784	5.376	0.3703
362	2.3955	1.4692	3.0725	7.2645	3.0564	0.1692
363	3.2127	1.7836	5.3582	51.7336	5.0476	0.2827
364	3.2177	1.3198	3.6157	21.7392	3.8731	0.2614
365	4.4689	1.5015	0.0003	76.6609	6.2264	0.5374
366	4.3632	1.5091	6.6718	74.1266	6.0959	0.3843
367	7.2416	1.3176	8.6436	100	9.1691	0.8455
368	3.5475	1.5024	5.0668	45.8627	4.8456	0.3252
369	4.8267	1.3789	6.2559	77.9449	6.2475	0.4493
370	4.474	1.3762	5.6658	68.8414	5.7507	0.3193
371	2.6347	1.4015	3.2315	10.1147	3.2711	0.2589
372	2.7111	1.5836	3.9372	19.5101	3.7552	0.2037
373	4.5853	1.339	5.5581	69.0145	5.7549	0.4103
374	4.8539	1.3257	5.8043	73.5893	6.058	0.4583
375	5.9586	1.1451	5.522	84.1571	6.5421	0.3869
376	3.5796	1.5406	5.3527	50.5097	5.0055	0.3928
377	5.4777	1.4045	7.3186	92.8793	7.2705	0.5841
378	2.4108	1.5714	3.3203	9.8846	3.2584	0.2217
379	2.9308	1.4041	3.5768	17.3149	3.6921	0.2683
380	2.9226	1.706	0.0002	33.0271	4.3614	0.3895
381	3.3535	1.3341	3.8367	26.9489	4.092	0.2471
382	5.288	1.3162	6.281	85.3159	6.5885	0.4771
383	3.6504	1.334	4.3227	36.7178	4.4877	0.2823
384	3.5788	1.25	3.8213	27.8575	4.1383	0.2069
385	3.9109	1.5416	6.045	64.0773	5.5191	0.3628
386	5.6091	1.1905	0.0002	80.9235	6.3737	0.4213
387	5.6238	1.2532	6.0636	87.4648	6.7105	0.8428
388	3.1074	1.2878	3.3465	16.1096	3.6458	0.3512
389	4.0373	1.4471	5.63	60.9319	5.3928	0.4692
390	1.9848	1.1197	1.473	1.2939	1.9534	0.26
391	4.7899	1.394	6.3777	78.3139	6.2601	0.5993
392	3.9812	1.4161	5.293	56.2595	5.2076	0.4045
393	3.284	1.5233	0.0001	36.995	4.5046	0.3887
394	4.7499	1.4094	5.9415	78.8691	6.2685	0.5751
395	3.4233	1.4501	4.5469	37.4117	4.513	0.3631
396	2.6128	1.6164	3.9269	16.4701	3.6626	0.1969
397	3.1504	1.4551	4.2772	27.5973	4.1299	0.4209
398	4.5576	1.4965	6.611	80.5478	6.3401	0.473
399	7.4649	1.2555	8.6454	99.7855	9.0344	0.8268
400	3.3276	1.5726	5.2732	43.0868	4.7024	0.3919
401	5.4539	1.3638	6.6717	91.2537	7.0389	0.6123
402	3.777	1.437	5.2166	49.5985	4.9845	0.3313
403	3.1029	1.3364	3.6242	19.8792	3.7636	0.3079
404	3.6851	1.5957	5.9322	59.4656	5.3339	0.3202
405	3.6597	1.6122	6.1957	59.6278	5.3423	0.3223
406	3.1669	1.4176	4.1001	26.046	4.0583	0.2664
407	4.5652	1.5367	7.2843	83.3897	6.5085	0.3592
408	3.3321	1.5289	4.9989	39.2317	4.593	0.4364
409	5.7537	1.4643	8.4589	96.6053	7.9651	0.5161
410	1.7159	0.8017	0.6345	0.1074	1.2377	0.1581
411	5.8723	1.4048	7.998	95.7689	7.8262	0.4926
412	3.9563	1.7414	7.2624	77.0266	6.239	0.4627
413	2.8265	1.4665	3.9905	16.9523	3.6836	0.2703
414	3.7715	1.4275	5.0545	48.9942	4.9466	0.2723
415	4.1268	1.5671	6.6258	72.3432	5.9401	0.3579
416	2.8058	1.5038	3.7465	18.8969	3.7342	0.2699
417	3.3195	1.6287	5.5147	45.5679	4.8371	0.3104
418	2.0961	1.6842	3.2295	5.6927	2.9217	0.2043
419	4.4936	1.132	4.0999	44.9803	4.8119	0.3729
420	3.0923	1.2114	2.8641	12.0854	3.431	0.2973
421	5.298	1.3401	6.7203	87.6618	6.7147	0.3108
422	2.2207	1.0962	1.6805	1.7278	2.1765	0.202
423	3.1415	1.5667	5.0322	33.7035	4.3951	0.2644
424	3.3916	1.4621	4.545	36.8563	4.5004	0.305
425	5.5157	1.2923	6.3973	88.6506	6.7695	0.3743
426	5.8578	1.4368	8.3361	97.0253	7.9735	0.4497
427	4.6381	1.479	6.8593	81.3001	6.3906	0.5229
428	4.2917	1.2257	4.4948	48.693	4.9382	0.2021
429	3.5189	1.5572	5.47	49.1451	4.9592	0.269
430	3.125	1.2399	3.0566	14.2019	3.5447	0.2604
431	3.2046	1.7534	5.6251	49.296	4.9592	0.4204
432	3.1755	1.4855	4.1769	29.956	4.2436	0.3642
433	3.4641	1.6211	5.6435	52.0412	5.0518	0.3494
434	2.3178	1.3783	2.6833	4.6912	2.7869	0.1353
435	4.4658	1.2711	0.0002	59.1418	5.3297	0.2518
436	3.5536	1.508	5.1967	46.7505	4.8708	0.212
437	2.5967	1.6746	4.1478	19.3872	3.7468	0.2002
438	2.6082	1.5374	3.6008	13.493	3.5026	0.2281
439	2.7907	1.5698	4.1958	21.4898	3.852	0.1824
440	3.1592	1.5353	4.378	32.8922	4.3446	0.3427
441	3.3908	1.4992	4.1751	39.5138	4.6014	0.3015
442	3.0165	1.5158	4.2022	26.5613	4.0794	0.1393
443	2.9008	1.5414	3.9598	23.7499	3.9615	0.2263
444	3.7418	1.6545	6.3814	65.2537	5.6033	0.3399
445	4.4616	1.4056	6.0647	70.7569	5.8475	0.2749
446	4.3517	1.4064	5.7512	67.4641	5.696	0.2863
447	2.9291	1.3172	3.3362	12.9048	3.4858	0.1792
448	3.4474	1.4467	4.7312	37.8297	4.5382	0.1658
449	5.1934	1.4605	7.5531	92.4712	7.1273	0.3706
450	3.0981	1.6105	4.8828	35.3398	4.433	0.1692
451	3.3994	1.5961	5.2245	47.3454	4.8792	0.2072
452	2.0217	1.6035	2.9597	4.2483	2.6901	0.0947
453	3.2201	1.4501	0.0001	29.5602	4.2183	0.2202
454	4.5942	1.4635	0.0003	78.4987	6.2643	0.3014
455	3.1682	1.6177	4.8866	38.3889	4.5635	0.1581
456	3.3544	1.4451	4.4422	33.8392	4.3993	0.3025
457	2.9179	1.2752	2.5695	11.0387	3.3721	0.2247
458	3.4932	1.4134	4.3337	37.1337	4.5088	0.3666
459	2.4938	1.7366	4.0992	17.073	3.6836	0.2646
460	3.5435	1.5293	5.0448	48.0925	4.9171	0.2527
461	5.784	1.1798	5.9905	83.5811	6.5253	0.4462
462	3.4098	1.5347	5.0941	43.5215	4.7277	0.2753
463	5.3179	1.2312	5.7497	76.2961	6.2222	0.4677
464	2.6791	1.2937	2.8966	7.9434	3.1069	0.2185
465	3.9205	1.492	5.5431	59.9527	5.3718	0.4256
466	3.8147	1.4161	4.9473	49.4472	4.9719	0.2454
467	4.8525	1.4299	6.6953	83.0075	6.5	0.4095
468	4.6954	1.4015	6.2807	75.2072	6.159	0.4935
469	6.435	1.3373	8.3547	98.505	8.2219	0.7078
470	3.7849	1.5149	5.8141	56.7359	5.2413	0.3038
471	3.9042	1.4262	4.99	54.2131	5.1318	0.4887
472	5.2318	1.2664	5.6196	79.2405	6.2811	0.4568
473	2.9515	1.5129	4.13	23.8765	3.9741	0.3258
474	4.2549	1.4844	6.0532	70.5817	5.8433	0.3805
475	2.9361	1.5917	0.0002	27.7274	4.1299	0.3893
476	5.2537	1.4788	7.7159	93.2886	7.2999	0.4493
477	5.129	1.3492	6.2596	83.7729	6.5295	0.6211
478	3.6687	1.4439	5.0182	46.0103	4.8498	0.4104
479	2.6575	1.2491	2.6057	6.5888	2.9848	0.3432
480	3.2556	1.5092	4.4976	34.929	4.4246	0.4024
481	3.0322	1.5555	4.5875	29.297	4.1972	0.3399
482	3.0902	1.6018	4.8748	33.9749	4.3993	0.4232
483	4.717	1.4711	6.6848	82.6263	6.4748	0.5607
484	5.307	1.3599	6.8924	89.2472	6.82	0.6337
485	4.479	1.433	6.3107	72.5206	5.978	0.4064
486	3.0182	1.4916	4.4149	25.021	4.0246	0.2357
487	4.0433	1.3394	4.913	51.2734	5.0308	0.2761
488	3.959	1.5639	5.6711	67.1218	5.6665	0.6283
489	2.9248	1.5679	0.0003	26.1747	4.0583	0.2421
490	3.3277	1.4718	4.6144	35.477	4.433	0.2909
491	2.6515	1.576	3.8749	16.2297	3.6458	0.1819
492	5.8593	1.4235	8.4229	96.1865	7.9061	0.6414
493	2.8411	1.5779	4.295	23.3708	3.9489	0.2763
494	3.4075	1.6644	5.9498	52.8131	5.0771	0.3967
495	5.7864	1.4379	8.4258	95.9776	7.8767	0.6368
496	6.2953	1.3545	8.2006	98.2926	8.1335	0.3752
497	2.8833	1.6417	4.5649	28.1182	4.1551	0.2122
498	3.2829	1.427	4.3791	30.0882	4.2478	0.3167
499	3.6576	1.4769	5.1464	48.3925	4.934	0.3198
500	2.7106	1.7207	4.461	25.1488	4.0288	0.2422
501	2.4784	1.4377	3.1891	8.0569	3.1195	0.1303
502	4.7217	1.289	5.6709	67.8072	5.7296	0.3083
503	4.4453	1.4865	6.0864	74.6659	6.1338	0.3487
504	4.9458	1.4234	6.7587	86.0936	6.6053	0.3407
505	2.4697	1.6376	4.0036	12.6702	3.4689	0.1699
506	4.636	1.4232	6.3245	75.3882	6.1633	0.2924
507	3.7464	1.5871	6.058	61.2598	5.4055	0.3152
508	4.5895	1.3628	5.8399	70.9323	5.8559	0.3465
509	3.4191	1.5037	4.8855	41.3607	4.6561	0.2216
510	3.2516	1.6176	5.2524	42.7977	4.6982	0.3074
511	2.5688	1.6341	4.0169	15.75	3.6247	0.2094
512	3.3538	1.5385	0.0001	41.075	4.6519	0.3012
513	3.8193	1.5516	5.6938	61.424	5.4097	0.2591
514	5.5867	1.3814	7.583	93.4937	7.3083	0.3521
515	2.9595	1.5332	4.4087	25.2766	4.0331	0.1641
516	2.9839	1.6913	5.1153	35.6144	4.433	0.1765
517	3.6424	1.4676	4.9607	47.4945	4.8835	0.2879
518	2.274	1.4806	2.7545	5.3581	2.8964	0.106
519	2.3092	1.9564	3.4496	17.6784	3.6963	0.2567
520	3.2887	1.4286	4.3334	30.8838	4.2604	0.1703
521	2.4429	1.6775	3.614	13.2574	3.4942	0.179
522	3.5667	1.2204	3.2626	25.4046	4.0331	0.3264
523	4.0518	1.341	3.8278	51.8873	5.0476	0.3737
524	2.0265	1.4747	2.0869	3.0374	2.5217	0.1483
525	5.6533	1.2855	6.4031	90.2469	6.9126	0.3744
526	2.4221	1.4265	3.0123	6.8137	3.0185	0.2067
527	4.0889	1.3941	4.8781	57.3735	5.2834	0.3038
528	4.1139	1.3199	4.6922	52.3495	5.0561	0.3878
529	3.1388	1.4268	4.1041	25.5326	4.0415	0.2522
530	3.1208	1.4252	3.8968	24.6385	4.012	0.2803
531	4.0568	1.4793	5.8385	64.4125	5.5318	0.3929
532	4.5482	1.1947	4.4435	54.0568	5.1276	0.3737
533	3.7092	1.4154	4.9841	45.4208	4.8203	0.2471
534	4.1662	1.1275	3.6912	35.0658	4.4246	0.4613
535	5.2058	1.2644	5.4741	77.2098	6.239	0.476
536	2.4201	1.527	2.5695	9.3109	3.1953	0.2936
537	3.8717	1.5631	5.9542	64.2448	5.5276	0.322
538	5.2439	1.0987	4.2796	63.5761	5.5023	0.4728
539	4.9873	1.4022	6.1236	84.9286	6.5716	0.5731
540	3.0857	1.466	0.0001	26.3034	4.0625	0.2469
541	3.6308	1.4691	4.537	46.899	4.8708	0.3862
542	4.2384	1.3854	5.3005	62.9105	5.4602	0.3486
543	4.4528	1.299	4.8797	62.248	5.4223	0.291
544	2.58	1.2677	2.4136	5.9162	2.9259	0.2522
545	4.4014	1.2836	3.9915	58.014	5.296	0.3717
546	4.2725	1.2964	4.6529	55.4689	5.1781	0.3344
547	3.7211	1.3696	4.7144	42.6533	4.694	0.4031
548	3.2318	1.6302	5.0175	42.9421	4.6982	0.2916
549	2.5317	2.1859	5.4903	37.2727	4.5088	0.4233
550	4.848	1.3394	5.7114	74.3061	6.1085	0.3452
551	3.9616	1.3444	0.0001	48.8436	4.9382	0.3129
552	4.8785	1.4984	7.1123	89.4466	6.8284	0.5733
553	3.3644	1.52	4.8741	40.0796	4.6182	0.3192
554	2.9765	1.71	4.2316	36.303	4.4625	0.3376
555	5.7484	1.2612	6.2987	90.0464	6.9084	0.4627
556	2.06	1.4991	2.6804	3.9171	2.6059	0.1685
557	4.6414	1.3879	6.2278	73.0539	6.0285	0.3557
558	4.0689	1.435	5.2017	61.0958	5.3971	0.5769
559	5.0878	1.3382	6.3127	82.0565	6.4243	0.5119
560	1.9883	1.2653	1.9412	1.6192	2.1723	0.1764
561	2.9383	1.4502	3.9128	20.3729	3.8099	0.3049
562	2.1114	1.295	2.1569	2.5995	2.3744	0.296
563	3.7911	1.3555	4.445	44.1033	4.7445	0.4716
564	4.7155	1.2253	4.9473	62.7446	5.456	0.6193
565	2.5472	1.6327	4.0079	14.9143	3.5868	0.2163
566	5.7113	1.1518	0.0001	79.7993	6.2938	0.4767
567	2.3182	1.0298	0.0001	1.5107	2.1597	0.2674
568	3.5579	1.4338	4.9308	41.7903	4.6603	0.28
569	4.2025	1.4603	5.9335	67.2929	5.6791	0.3224
570	3.7756	1.4377	5.2141	49.75	4.9845	0.4227
571	3.5103	1.5293	5.3019	46.6021	4.8666	0.283
572	6.5484	1.4327	8.3491	99.5713	8.9418	0.733
573	4.8105	1.4845	7.131	87.0717	6.6684	0.4929
574	5.3134	1.3039	6.4246	84.5423	6.5632	0.5446
575	5.303	1.3263	6.7136	86.6797	6.6558	0.6328
576	4.1117	1.3088	4.6901	50.8147	5.014	0.41
577	3.1401	1.5847	0.0002	35.7518	4.4372	0.2362
578	3.6589	1.3946	0.0001	42.5091	4.6856	0.2365
579	3.4097	1.5409	5.1412	44.2491	4.7445	0.3662
580	5.2562	1.3072	6.2318	83.1985	6.5043	0.439
581	3.511	1.5763	5.5847	50.2053	5.0013	0.466
582	4.7725	1.3907	6.2233	76.4784	6.2222	0.3226
583	2.8111	1.5745	4.2513	22.2392	3.8941	0.3164
584	4.1589	1.5082	6.293	69.535	5.7844	0.4957
585	4.524	1.4618	6.1302	75.0266	6.1548	0.3816
586	4.4745	1.5015	6.8942	76.8436	6.2348	0.3425
587	2.7047	1.6494	4.2229	21.989	3.8773	0.3033
588	6.6805	1.3891	8.697	99.3574	8.866	0.5103
589	3.2764	1.7988	6.4671	55.9427	5.1992	0.4202
590	2.8564	1.4828	3.9968	20.0025	3.7636	0.197
591	6.6565	1.248	7.5307	97.2357	7.9735	0.5476
592	4.4891	1.5079	6.7415	79.4265	6.2811	0.315
593	4.3535	1.2942	5.1112	57.0543	5.275	0.4129
594	2.9662	1.4762	0.0002	22.741	3.911	0.1441
595	5.5852	1.3819	7.1453	93.699	7.3083	0.3578
596	2.504	1.5834	0.0001	11.8522	3.4268	0.1398
597	2.7023	1.5573	3.9179	17.1939	3.6878	0.2132
598	2.938	1.3836	3.3269	16.3499	3.6542	0.1839
599	2.6929	1.6998	4.3494	23.6234	3.9573	0.3273
600	4.0498	1.454	5.8799	62.4133	5.4349	0.3815
601	2.7476	1.5315	3.9965	17.7998	3.7047	0.1948
602	5.1104	1.326	6.1638	81.4889	6.399	0.3561
603	3.8415	1.3927	4.8359	48.5427	4.934	0.2961
604	4.0127	1.5325	6.2127	66.6099	5.6454	0.4169
605	4.0553	1.5133	6.1471	66.7804	5.6454	0.2787
606	2.8303	1.5878	4.1645	23.497	3.9531	0.2059
607	4.628	1.2402	4.5285	61.5884	5.4097	0.2964
608	2.3835	1.6995	0.0001	12.2022	3.431	0.2232
609	3.8353	1.3268	4.4894	43.2315	4.7108	0.3765
610	2.5208	1.4388	3.044	9.0821	3.1827	0.1704
611	2.4165	1.5374	3.2652	9.4255	3.2079	0.1628
612	1.7035	1.2784	1.6308	0.7534	1.8271	0.131
613	3.0891	1.5886	4.843	33.1621	4.3656	0.2152
614	5.6697	1.3937	7.3884	94.7303	7.4852	0.3445
615	4.3519	1.4604	0.0002	71.2837	5.898	0.2833
616	6.5181	1.2755	7.317	96.8151	7.9651	0.4113
617	5.4187	1.3207	6.7172	88.8492	6.7821	0.3246
618	4.2555	1.454	5.8083	68.1511	5.7338	0.2482
619	3.6037	1.2453	3.5741	28.2487	4.1551	0.2319
620	2.9705	1.4662	3.9407	22.3645	3.8941	0.1342
621	3.6814	1.2441	3.4425	30.2205	4.2478	0.2109
622	2.7236	1.4202	0.0002	12.3191	3.4353	0.1655
623	5.9819	1.2419	6.5863	92.2676	7.0978	0.2967
624	3.0425	1.2926	3.2174	14.5577	3.5742	0.2303
625	2.987	1.5043	4.1106	24.3841	4.0078	0.2765
626	2.7778	1.4489	3.6323	14.6765	3.5742	0.233
627	2.9919	1.5173	4.1482	25.7891	4.0457	0.3993
628	2.8541	1.3143	0.0002	11.1547	3.3805	0.2412
629	2.1926	1.5671	3.0641	5.4696	2.909	0.1321
630	4.6825	1.5431	0.0003	87.859	6.7147	0.3543
631	3.7909	1.4946	5.2791	55.6267	5.1866	0.3969
632	4.861	1.3777	6.2723	79.6128	6.2896	0.4616
633	3.1616	1.5608	4.9719	34.3831	4.4119	0.3471
634	2.3058	1.4801	3.0732	6.0281	2.9427	0.1422
635	3.2135	1.6036	5.184	39.655	4.6014	0.3069
636	3.3478	1.5372	5.3339	40.7899	4.6393	0.2076
637	3.0673	1.5083	4.4642	27.9878	4.1383	0.2357
638	3.5229	1.6261	5.6284	55.1539	5.1613	0.3643
639	3.8402	1.7225	7.1118	72.6982	5.978	0.3015
640	4.7252	1.4435	6.7263	81.1117	6.3737	0.3592
641	3.0572	2.0163	6.5261	57.8536	5.2918	0.3475
642	3.1601	1.5516	4.8284	33.568	4.3867	0.3296
643	2.973	1.5497	4.3721	27.0784	4.092	0.1796
644	3.2657	1.7326	6.1169	50.9674	5.014	0.755
645	6.8099	1.3494	8.9008	98.9305	8.7986	0.5935
646	3.7984	1.4658	5.2524	53.4336	5.1066	0.2373
647	6.0726	1.5411	9.3974	99.1438	8.8492	0.5357
648	2.7653	1.4474	3.5262	14.439	3.5531	0.1916
649	3.3286	1.2686	3.2411	22.1141	3.8773	0.2591
650	3.0924	1.5083	4.5468	28.7719	4.1762	0.2505
651	5.9232	1.3787	7.8934	95.5606	7.7588	0.5643
652	5.1344	1.4209	7.0041	89.6462	6.8621	0.2791
653	3.4441	1.361	4.1012	31.4167	4.2899	0.2018
654	5.3116	1.5399	8.5148	95.1448	7.6704	0.3457
655	3.9395	1.5128	5.9944	63.2429	5.4686	0.2216
656	2.5341	2.0456	4.7216	31.2833	4.2857	0.5213
657	4.15	1.4569	5.9547	64.9166	5.5907	0.2253
658	3.2101	1.5344	4.7992	34.7923	4.4204	0.1898
659	3.8455	1.5973	6.2848	65.085	5.5949	0.3683
660	5.492	1.3224	6.8332	89.8462	6.8874	0.6091
661	2.418	1.5769	3.2559	10.2299	3.2795	0.1916
662	3.1012	1.4704	4.4706	27.208	4.0962	0.2477
663	4.5016	1.3676	5.5177	69.1878	5.7549	0.3597
664	2.7264	1.6525	4.5436	22.9926	3.9194	0.1741
665	2.1018	1.5226	2.8587	4.3589	2.7027	0.0915
666	2.632	1.3518	2.7766	8.8537	3.1658	0.3273
667	3.8335	1.578	6.2968	63.9101	5.5149	0.4066
668	3.7341	1.5632	5.6434	58.6574	5.3129	0.2529
669	3.9029	1.4025	5.0775	52.1953	5.0518	0.2056
670	4.4593	1.5163	5.7741	79.0547	6.2685	0.4388
671	3.1079	1.5486	4.4716	31.8176	4.2983	0.2626
672	4.364	1.2586	4.6027	54.8396	5.1529	0.2182
673	5.7222	1.4775	8.5648	97.6576	7.9861	0.4424

## Sheet: mKO-MreD
n	Axis	Dia	Volume	Age	Area	FluorTotal
count	1209	1209	1209	1209	1209	1209
mean	3.4326	1.432	3.812	44.2742	4.4375	0.2812
stdev	1.0168	0.2135	2.1066	28.562	1.4249	0.1128
---	---	---	---	---	---	---
1	5.4941	1.116	4.4996	79.0288	5.8644	0.4168
2	4.2402	1.1165	3.5064	46.6915	4.4667	0.3318
3	2.3077	1.635	3.5085	14.4327	3.1995	0.1843
4	4.2174	1.3644	0.0001	68.5736	5.355	0.3037
5	3.8429	1.0534	2.7487	29.8826	3.8099	0.2027
6	5.1404	1.1965	4.7948	78.5134	5.8433	0.4069
7	4.3511	1.6493	6.0986	89.2999	6.5927	0.3809
8	4.2305	1.5016	5.2944	79.1322	5.8686	0.2801
9	6.4103	1.136	5.7191	93.2343	7.0052	0.5742
10	2.3263	1.4945	2.7317	10.8478	2.9974	0.1722
11	2.8478	1.575	3.9101	33.5276	3.9531	0.2333
12	2.204	0.6989	0.6816	0.2989	1.4356	0.1415
13	4.9692	1.503	7.2846	93.0066	6.9842	0.3589
14	2.7292	1.6669	4.2826	33.603	3.9531	0.1643
15	2.8266	1.008	1.9686	5.539	2.6312	0.2015
16	3.7859	1.2988	4.3384	49.273	4.5551	0.2837
17	3.8211	1.5454	5.8038	69.151	5.3928	0.3419
18	4.8429	1.3331	5.8179	83.22	6.0748	0.3372
19	3.4377	1.4666	4.5372	49.6938	4.5803	0.2665
20	4.4237	1.3558	0.0002	73.1601	5.6033	0.4275
21	4.0503	1.5889	6.5875	79.7536	5.8938	0.3861
22	2.7052	1.5633	4.0047	26.9018	3.7047	0.2452
23	4.4339	1.4887	6.5629	83.9661	6.1254	0.3825
24	2.6472	1.556	3.6354	23.4184	3.5994	0.2263
25	2.1798	1.1499	1.713	2.4086	2.2228	0.1574
26	2.5684	1.2958	2.6725	10.462	2.968	0.2016
27	4.6591	1.2871	5.0927	73.9556	5.6412	0.3701
28	3.0109	1.7249	4.9981	49.3571	4.5551	0.2877
29	2.5782	1.5814	3.6779	21.6037	3.5405	0.2111
30	3.579	1.5467	5.2752	61.5438	5.0224	0.1847
31	3.2405	1.492	4.5511	43.4274	4.3572	0.2469
32	2.6159	1.568	3.7474	22.578	3.5742	0.2713
33	3.6818	1.4694	4.9377	58.4664	4.9466	0.3599
34	3.6217	1.5529	5.4871	63.4778	5.1066	0.3603
35	2.6968	1.5885	4.1814	27.8403	3.7426	0.2384
36	2.9808	1.4135	3.7663	29.1498	3.7847	0.1668
37	2.9687	1.6953	5.0241	44.7242	4.4162	0.3
38	2.6347	1.596	0.0001	24.7592	3.6584	0.1512
39	3.4864	1.449	4.564	49.9468	4.6014	0.339
40	5.0572	1.1435	4.5126	71.1906	5.5023	0.2517
41	2.621	1.8562	4.5742	38.3536	4.1257	0.2968
42	2.6033	1.6532	4.2488	27.262	3.7173	0.1597
43	3.1466	1.1308	2.5415	16.2257	3.2837	0.3216
44	3.8634	1.2887	4.3395	50.7935	4.6224	0.385
45	2.4446	1.8556	4.0491	29.589	3.7973	0.2727
46	3.7377	1.4362	4.8004	57.7517	4.9256	0.4374
47	5.4127	1.4279	7.3348	94.7234	7.2915	0.4544
48	5.6747	1.5039	8.4713	97.3962	8.0493	0.6925
49	3.0269	2.0153	5.3644	66.0976	5.2287	0.4459
50	3.3509	1.4639	4.0725	45.9506	4.4456	0.2549
51	4.6425	1.3377	5.6811	78.1024	5.8265	0.4509
52	2.7782	1.5711	4.1976	30.324	3.8352	0.3174
53	2.3564	1.3482	2.6046	7.7903	2.7869	0.1928
54	3.6562	1.5224	5.5728	62.738	5.0687	0.2809
55	3.1105	1.6354	4.9258	48.1848	4.513	0.306
56	5.0437	1.4786	7.3403	93.1204	6.9884	0.4105
57	2.6204	1.7926	4.7303	35.3471	4.0078	0.2804
58	3.4073	1.53	5.1607	52.6738	4.7108	0.285
59	2.9491	1.5475	4.4069	36.1888	4.0499	0.2744
60	3.8949	1.5911	0.0003	74.255	5.6539	0.3608
61	2.5346	1.7042	4.1043	26.399	3.6963	0.2557
62	2.9046	1.6125	4.0758	38.4316	4.1257	0.2557
63	5.6925	1.3875	7.7179	95.8794	7.4852	0.5514
64	2.6056	1.5329	3.5406	20.567	3.49	0.244
65	2.4571	1.9104	2.973	32.0287	3.911	0.245
66	3.45	1.5413	5.2433	54.928	4.8077	0.3416
67	3.6703	1.4846	5.1577	59.9064	4.9761	0.216
68	2.7513	1.7299	4.6899	38.1201	4.1173	0.3529
69	3.337	1.9789	7.2698	76.8763	5.7633	0.3163
70	2.6507	1.6519	4.0111	29.4425	3.7931	0.3041
71	2.6011	1.7839	4.7052	33.9048	3.9573	0.2145
72	5.6306	1.5021	8.7331	96.9278	7.9735	0.2775
73	2.669	1.5307	3.7784	22.8576	3.5826	0.2153
74	5.3107	1.4473	7.3213	94.4933	7.2368	0.5614
75	3.478	1.6449	5.2293	64.3147	5.1403	0.3731
76	4.3441	2.2317	9.4029	98.9291	8.626	0.9628
77	3.6167	1.5555	5.5223	63.5706	5.1066	0.2081
78	2.7673	1.7746	4.8433	41.0268	4.2351	0.2297
79	2.6239	1.6267	0.0001	26.6861	3.7005	0.2318
80	3.7443	1.1871	3.4406	38.6656	4.1425	0.3236
81	3.777	1.2906	4.0779	48.2683	4.5172	0.3462
82	3.0705	1.2416	2.9709	20.3606	3.4816	0.2866
83	3.5398	1.3982	4.2812	48.6861	4.5298	0.3093
84	4.4366	1.4434	6.3358	80.7952	5.957	0.3082
85	3.0305	1.5887	0.0003	41.6631	4.273	0.2332
86	2.3933	1.6519	0.0001	18.4479	3.3679	0.1653
87	3.0981	1.3977	3.8433	32.1033	3.911	0.1689
88	2.9656	1.171	2.4901	13.9715	3.1785	0.1508
89	3.7375	1.7085	6.9502	76.673	5.7591	0.3354
90	2.3276	1.3271	2.4841	6.4728	2.7112	0.147
91	2.3818	1.3223	2.1237	7.4755	2.7743	0.1188
92	4.0323	1.561	6.3011	76.9781	5.7717	0.315
93	3.6676	1.4957	5.4665	60.9048	5.0055	0.1686
94	1.7251	0.8984	0.7224	0.1793	1.3766	0.0776
95	2.2624	1.3862	0.0003	6.7228	2.7238	0.1108
96	2.6059	1.6443	4.1289	26.9738	3.7047	0.1688
97	4.4966	1.3113	5.2656	71.6804	5.5276	0.1871
98	3.6378	1.6658	6.1042	70.4102	5.4644	0.2091
99	4.457	1.4863	6.2211	84.3942	6.1506	0.1733
100	4.3401	1.6207	7.2545	87.8655	6.4706	0.262
101	4.8922	1.3169	5.8235	83.0075	6.0706	0.2182
102	3.4343	1.4295	0.0002	46.9393	4.4709	0.1025
103	3.4991	1.2752	3.5432	37.887	4.113	0.305
104	2.7631	1.6291	0.0002	32.9262	3.932	0.1892
105	2.461	1.3181	0.0003	9.2473	2.8711	0.1983
106	1.7152	1.048	0	0.5984	1.5619	0.1216
107	2.7104	1.3693	2.4166	16.6272	3.309	0.2473
108	2.0857	1.251	0.837	2.4693	2.2733	0.1807
109	1.9958	1.2243	1.3334	1.8631	2.1218	0.1621
110	2.1704	0.7454	0.6889	0.4785	1.4987	0.145
111	2.0566	1.6212	0.0003	7.3498	2.7701	0.1329
112	3.5146	1.1268	2.7901	25.9694	3.6878	0.2616
113	2.3817	1.4929	2.1908	12.0113	3.0774	0.2151
114	2.4408	1.4557	2.9745	12.5965	3.0985	0.1644
115	2.2223	1.5534	2.0364	9.9493	2.9343	0.2131
116	3.3264	1.2153	2.9412	27.6232	3.7257	0.1464
117	1.8942	1.506	0.8976	2.8342	2.3659	0.1469
118	5.7867	0.9274	3.2689	65.2503	5.1824	0.356
119	3.5557	1.5359	4.6601	58.8251	4.955	0.3492
120	2.5475	1.0617	1.5282	3.5057	2.4628	0.1728
121	1.9773	1.0528	1.1871	1.1993	1.8439	0.1078
122	2.6493	1.1358	0.0002	6.848	2.7322	0.1692
123	3.4316	1.3374	3.3188	40.3144	4.2057	0.2979
124	3.0088	1.3605	3.3124	26.4707	3.6963	0.2376
125	3.0022	0.972	1.6238	6.5977	2.7154	0.2018
126	3.8602	1.6537	5.9849	77.2838	5.797	0.2939
127	3.3071	0.8946	1.405	7.8533	2.7869	0.2045
128	3.3514	1.0389	1.7798	15.7587	3.25	0.2553
129	1.9926	1.6956	1.8896	7.2242	2.7617	0.1599
130	5.2119	1.3151	4.8588	87.9754	6.4832	0.5254
131	2.3795	1.5094	0.5584	12.7269	3.1027	0.2479
132	5.1281	1.3208	6.0374	86.9898	6.399	0.4686
133	2.4477	1.2387	2.3004	6.2232	2.7027	0.2526
134	2.5135	1.471	2.3449	15.3596	3.2332	0.2301
135	2.3837	1.2863	2.3693	6.5352	2.7112	0.1989
136	2.6523	1.6332	2.9763	28.4208	3.7594	0.319
137	3.2358	1.4996	4.304	43.7505	4.3698	0.3318
138	2.7055	1.1298	1.9745	7.7273	2.7827	0.1983
139	3.2542	1.0779	1.7218	15.9587	3.2584	0.2896
140	2.9706	1.4464	3.724	30.8407	3.8478	0.2868
141	4.655	1.5474	6.7021	90.3014	6.6895	0.3721
142	4.6148	1.4023	5.6199	82.5835	6.0496	0.3789
143	2.6536	1.3825	3.0298	16.0254	3.2584	0.1709
144	4.3124	1.0583	3.2111	42.6227	4.3235	0.4323
145	3.3057	1.5093	3.9632	47.9349	4.5004	0.3466
146	3.6605	1.2523	2.7965	41.2651	4.2478	0.3965
147	5.4966	1.1802	4.5874	85.0387	6.1885	0.4218
148	4.8226	1.5347	6.3269	92.0992	6.8958	0.6223
149	1.9558	1.7609	2.9908	7.6013	2.7785	0.4641
150	2.7863	1.6575	2.6892	35.7291	4.0288	0.2521
151	1.833	1.0167	0.0003	0.8384	1.6419	0.1976
152	2.6865	1.2637	2.4683	11.7519	3.0522	0.3317
153	2.7072	0.9374	1.1551	2.7125	2.3491	0.2997
154	2.2604	1.4619	2.8413	8.8023	2.8459	0.2343
155	2.4094	1.6142	3.483	17.2989	3.33	0.2485
156	2.115	1.4946	1.9714	6.0362	2.6817	0.2775
157	3.4688	1.2625	0.0001	36.0354	4.0373	0.4067
158	2.9572	1.48	2.7856	31.9542	3.9068	0.3545
159	5.785	1.4799	8.2913	97.5136	8.0914	0.4844
160	3.9726	1.4097	5.0608	65.0627	5.1739	0.3216
161	4.1505	1.5661	6.1896	81.1092	5.9738	0.4611
162	4.3004	1.5016	5.1019	81.214	5.9738	0.3923
163	2.4203	1.5388	2.8195	14.9617	3.2163	0.2487
164	3.9999	0.9845	2.5171	27.6955	3.7299	0.4334
165	2.4851	1.306	2.4058	9.3746	2.8796	0.3213
166	3.6705	1.2403	2.7466	40.789	4.2225	0.2675
167	3.3576	1.1254	2.949	20.9118	3.5068	0.2571
168	5.8661	1.3411	7.1641	95.7634	7.4809	0.4147
169	4.0626	1.2528	4.2385	53.6232	4.7529	0.3983
170	1.9829	1.5705	2.6397	4.9198	2.5849	0.1874
171	3.1741	1.9259	5.5409	67.7117	5.3171	0.5957
172	4.2404	1.5667	6.684	83.7525	6.1169	0.4757
173	4.3258	1.2258	4.3674	60.0874	4.9803	0.2864
174	2.2897	1.1804	1.8028	3.139	2.4038	0.229
175	2.4591	1.6235	2.8016	19.1963	3.4268	0.2732
176	4.2705	1.2383	3.9434	59.0946	4.9592	0.302
177	3.1489	1.6407	5.179	49.8624	4.5888	0.3833
178	3.9971	1.4906	5.7166	70.7998	5.4813	0.413
179	3.3982	1.3353	4.1226	39.0564	4.1551	0.2793
180	2.6087	1.5564	3.4264	21.6731	3.5405	0.2824
181	5.9612	1.1669	5.6004	89.9668	6.6642	0.5398
182	2.5517	1.4989	3.0037	17.8384	3.3426	0.2319
183	2.5032	1.1345	1.7208	4.6112	2.5638	0.2426
184	3.6002	1.0932	2.9118	25.6124	3.6794	0.3342
185	2.7721	1.494	2.9321	24.972	3.6626	0.2391
186	2.3254	1.706	3.2881	17.906	3.3426	0.2521
187	2.248	1.2874	1.7615	4.1803	2.5386	0.1964
188	4.0527	1.4479	5.3277	69.7308	5.4181	0.3333
189	6.5221	1.1645	5.4935	94.8386	7.3041	0.472
190	3.2153	1.705	5.6337	56.4212	4.8582	0.2318
191	3.3279	1.6684	5.239	58.9149	4.955	0.5391
192	3.0341	1.888	5.8102	59.2746	4.9634	0.3927
193	4.4827	1.3353	4.972	73.2593	5.6033	0.3283
194	3.3016	1.4831	4.6094	44.9686	4.4246	0.2481
195	3.8113	1.6094	5.9389	72.7641	5.5781	0.2856
196	3.1375	1.6623	0.0001	50.8784	4.6224	0.2553
197	2.4835	1.578	3.6618	18.5837	3.3847	0.2345
198	4.4341	1.4742	6.4945	83.1137	6.0706	0.4212
199	2.9434	1.568	4.1114	37.1126	4.0878	0.3325
200	3.7267	1.5767	6.1013	67.9984	5.3423	0.3807
201	4.9939	1.4309	0.0003	90.5249	6.7063	0.4361
202	3.578	1.2614	2.943	39.8414	4.172	0.3262
203	3.4096	1.5073	5.1823	51.3891	4.6519	0.1971
204	2.5695	1.6515	4.1572	24.8301	3.6584	0.1717
205	3.9228	1.6268	6.6306	77.7949	5.8138	0.4863
206	2.5343	1.2503	2.3117	8.6754	2.8332	0.2383
207	4.438	1.3464	5.2565	72.962	5.5865	0.467
208	3.5923	1.2666	3.7939	40.3934	4.2057	0.3335
209	4.5735	1.4424	6.103	84.5014	6.1506	0.4066
210	2.6266	1.3245	2.8353	12.7921	3.1027	0.1445
211	5.0944	1.5355	8.2814	94.9539	7.3168	0.5332
212	6.3121	1.4782	8.1235	99.4041	8.8618	0.5815
213	4.2693	1.3498	5.2332	68.862	5.3718	0.3966
214	2.8137	1.7042	4.5622	39.9201	4.172	0.312
215	2.1585	2.3086	4.1374	30.3977	3.8394	0.2864
216	4.1885	1.4376	5.8719	72.863	5.5781	0.2947
217	3.6601	1.4743	4.9628	57.9301	4.9298	0.1988
218	4.152	1.528	6.3249	78.6163	5.8433	0.3432
219	4.5769	1.6011	0.0001	91.1975	6.7779	0.3025
220	3.2127	1.4951	4.6585	42.703	4.3235	0.14
221	4.8317	1.452	6.8725	88.8571	6.5632	0.3975
222	2.4282	1.8433	4.0519	27.9852	3.7468	0.1918
223	2.2225	1.4229	2.6413	6.7854	2.728	0.1432
224	4.8848	1.6603	0.0004	95.9955	7.5188	0.398
225	2.4639	1.9462	5.3493	34.7381	3.9825	0.1658
226	3.7906	1.3741	4.9424	54.8407	4.8035	0.2092
227	2.4311	1.6596	3.5905	19.3328	3.4437	0.1367
228	3.1721	1.4825	4.3158	40.9475	4.2309	0.1609
229	2.8352	1.5144	3.8602	29.6623	3.8015	0.1566
230	3.5385	1.4969	4.605	55.3656	4.8161	0.187
231	3.2294	1.4079	4.0045	38.1979	4.1215	0.192
232	4.594	0.9493	2.9866	39.684	4.1678	0.2431
233	4.2758	1.4344	5.9138	75.157	5.6917	0.2032
234	3.7933	1.4881	5.3268	64.969	5.1697	0.2395
235	3.0662	1.6358	5.2156	45.7045	4.4414	0.212
236	2.9289	1.1092	2.1373	10.5905	2.9848	0.1551
237	3.3888	1.3413	3.9422	39.2131	4.1594	0.1819
238	3.3124	1.3464	3.9622	36.727	4.0709	0.1455
239	4.0518	1.5347	6.0039	75.3582	5.7128	0.1892
240	2.9215	1.5329	4.1463	34.5103	3.9741	0.1032
241	2.683	1.5996	4.012	27.9127	3.7426	0.1036
242	5.2987	1.2857	5.9481	87.6461	6.4579	0.2723
243	3.7408	1.2237	2.5149	41.3446	4.2562	0.2737
244	2.4974	1.4053	2.6453	12.2061	3.0858	0.1929
245	2.4822	1.5397	3.0869	16.8284	3.3132	0.1359
246	2.4594	1.5687	2.7698	17.3662	3.33	0.1609
247	4.6253	1.2153	3.8454	67.1399	5.3044	0.3635
248	2.2586	1.72	2.3162	15.8253	3.25	0.1344
249	2.4957	1.1053	1.6661	3.8732	2.4965	0.2059
250	2.9112	1.4215	0.0001	27.0458	3.7047	0.2506
251	3.3153	1.2777	2.9861	31.3592	3.8857	0.2983
252	2.5068	1.3305	0.0004	10.2695	2.9553	0.2257
253	2.4043	1.1075	0.0001	3.078	2.3996	0.1586
254	2.5112	1.2076	0.0005	6.6602	2.7196	0.1428
255	2.5815	1.6929	3.3202	28.2029	3.7552	0.2173
256	2.8692	1.4592	2.8408	27.7679	3.7299	0.2849
257	2.6096	1.5234	2.9865	20.2231	3.4774	0.2219
258	2.731	1.3915	2.9981	18.6516	3.3847	0.2268
259	3.0422	1.3318	2.3373	25.1852	3.671	0.2321
260	3.4127	1.4904	4.2168	50.3695	4.6098	0.2523
261	4.2538	1.3475	2.6854	68.0941	5.3423	0.2414
262	5.0533	1.2446	4.6826	80.8998	5.957	0.2674
263	3.7532	1.068	2.8933	28.6392	3.7636	0.2968
264	3.5463	1.1744	2.9048	31.285	3.8689	0.3297
265	2.1667	1.5943	2.3112	9.7575	2.909	0.137
266	3.4723	0.9547	2.098	13.0534	3.1195	0.1932
267	2.1676	1.5038	2.1508	7.5384	2.7743	0.1545
268	2.3013	1.6521	2.0656	15.0279	3.2163	0.2183
269	2.2454	1.4781	2.4941	8.9293	2.8501	0.129
270	2.4408	1.4097	2.7909	11.3637	3.0143	0.126
271	4.1842	1.0993	3.5079	43.0245	4.3404	0.2564
272	2.5958	1.1386	1.8894	5.974	2.6775	0.2136
273	3.2466	1.1493	2.4385	19.4011	3.4479	0.2378
274	2.5409	1.1816	2.0846	6.2855	2.7027	0.1548
275	2.8627	1.2984	0.0002	18.2445	3.3553	0.2446
276	2.1193	1.6594	0.0002	9.8214	2.9259	0.2103
277	2.9578	1.1507	1.9082	13.1188	3.1195	0.238
278	1.953	0.8144	0.6682	0.3587	1.4482	0.1111
279	4.7314	1.4495	5.848	87.099	6.4074	0.3863
280	4.5592	1.3287	4.7222	74.956	5.6791	0.4252
281	2.53	1.6573	3.3498	23.559	3.6037	0.2255
282	4.1612	1.2026	3.7611	52.1585	4.694	0.2357
283	2.7246	1.2513	0.0001	11.8167	3.0732	0.189
284	3.91	1.2834	3.8094	51.6451	4.6645	0.3219
285	2.528	0.8801	0.4696	1.6214	2.0586	0.1971
286	2.0385	1.3075	1.401	2.5908	2.2986	0.1218
287	3.7247	1.513	5.0616	64.5014	5.1445	0.3817
288	2.5254	1.4067	2.5997	13.2496	3.1279	0.252
289	2.177	1.3812	2.1458	5.1053	2.5975	0.1539
290	3.5967	1.3159	3.8592	43.5888	4.3614	0.2344
291	2.208	1.0776	1.0898	1.9842	2.1302	0.1531
292	2.3919	1.5789	0.0002	15.4925	3.2416	0.162
293	4.0174	1.5378	0.0003	74.555	5.6707	0.3895
294	5.198	1.2918	4.9081	86.4452	6.3569	0.5453
295	2.4495	1.6955	3.0653	21.3958	3.5363	0.2218
296	3.6068	1.7217	5.7911	72.5664	5.5739	0.266
297	3.5828	1.6596	5.6143	68.6696	5.355	0.3364
298	3.0386	1.1705	2.4345	16.0921	3.2627	0.316
299	2.2531	1.5763	2.5864	11.4283	3.0185	0.2277
300	3.9154	1.3479	0.0002	57.3957	4.8877	0.3663
301	2.8132	1.4331	3.5112	23.1377	3.591	0.2131
302	3.7115	1.308	3.6928	47.5192	4.4877	0.3724
303	2.1106	1.6758	2.9627	10.0133	2.9343	0.5417
304	2.1921	1.2596	1.782	3.2001	2.4207	0.1396
305	2.6693	1.6642	3.8945	30.9146	3.8478	0.1881
306	5.0884	1.3213	6.1201	86.3365	6.3485	0.2834
307	2.4627	1.3908	0.0001	11.041	3.0101	0.2489
308	3.0221	1.4522	3.8821	33.0763	3.9362	0.3115
309	2.9592	1.7063	4.8874	45.0502	4.4246	0.2652
310	2.8427	1.5284	3.7961	30.6929	3.8436	0.2712
311	4.8951	1.3882	6.3607	86.7717	6.3822	0.4604
312	2.4926	1.531	2.8791	16.8955	3.3132	0.2468
313	3.639	1.4414	4.6433	54.6661	4.7993	0.4053
314	2.675	1.5053	3.7276	21.7425	3.5405	0.158
315	4.1768	1.1539	3.6381	49.0212	4.534	0.2392
316	7.8626	1.2581	8.5054	99.8806	9.5522	0.4777
317	1.9197	1.1886	1.5277	1.4403	1.9786	0.2452
318	2.9614	1.4864	4.1023	32.7013	3.9278	0.2579
319	2.8815	1.063	1.9926	8.169	2.8206	0.3411
320	5.6258	1.3975	7.04	95.4159	7.4431	0.5464
321	4.7075	1.0997	3.9375	57.6627	4.9171	0.4131
322	3.1324	1.1384	2.5152	16.3594	3.2879	0.333
323	3.332	1.6562	5.1666	58.0193	4.9298	0.3701
324	2.5464	0.8397	1.0828	1.5006	1.9871	0.226
325	2.6127	1.7546	0.0016	32.5515	3.9236	0.2943
326	3.3099	1.518	4.7668	48.7698	4.5298	0.3119
327	4.1245	1.5596	5.6197	79.8574	5.9107	0.491
328	2.4261	1.1537	1.7674	3.996	2.5133	0.1438
329	5.9409	1.5293	9.462	98.6922	8.5839	0.5216
330	2.3054	1.2598	2.2779	4.6729	2.5638	0.1509
331	5.7858	1.2313	6.1075	91.4224	6.7989	0.524
332	3.9281	1.4477	5.2054	66.192	5.2371	0.2041
333	3.9576	1.6133	6.4475	78.205	5.8265	0.2399
334	2.4273	1.5951	3.4799	17.1643	3.3258	0.1706
335	3.8412	1.0601	2.737	30.2503	3.831	0.2234
336	2.5563	1.2722	2.4994	9.6298	2.9048	0.165
337	3.7651	1.6597	5.565	74.3549	5.6581	0.3805
338	2.7053	1.7382	4.6871	36.2655	4.0541	0.249
339	4.008	1.3287	0.0001	58.556	4.9466	0.1965
340	2.8497	2.0876	5.4116	61.2696	5.014	0.2849
341	4.2573	1.7014	7.8553	89.4109	6.6221	0.3738
342	2.5366	1.6606	3.943	23.8405	3.6205	0.3037
343	2.0282	1.416	0.0003	3.3834	2.4417	0.2574
344	2.4378	1.4791	2.9306	13.4461	3.1364	0.2381
345	2.6381	1.5503	3.5367	22.6479	3.5742	0.3749
346	2.7586	1.3641	3.0156	18.38	3.3637	0.3289
347	2.6103	1.5835	3.6935	23.3482	3.5952	0.2239
348	2.1926	1.2643	0.0001	3.2611	2.4291	0.1935
349	2.3937	1.3739	2.7025	9.5022	2.8838	0.2269
350	4.075	1.4788	5.7523	71.9752	5.557	0.389
351	2.7603	1.6745	4.2107	35.6526	4.0204	0.2939
352	2.4619	1.3353	2.7137	9.6936	2.9048	0.2842
353	4.516	1.2974	5.0383	71.0928	5.4981	0.3179
354	2.8913	1.6414	4.5794	39.7627	4.1678	0.1791
355	1.6689	0.9782	0.9769	0.2391	1.4271	0.1805
356	3.8118	1.4135	4.9223	59.1846	4.9592	0.3867
357	3.9261	1.4856	5.6196	68.7658	5.3592	0.1948
358	3.2168	1.5535	4.3531	47.2704	4.4793	0.4305
359	2.5815	1.5787	3.7537	21.8119	3.5405	0.1489
360	2.5377	1.7317	3.9362	28.0577	3.751	0.2177
361	5.9875	1.3009	6.8659	95.3003	7.4262	0.4721
362	2.6869	1.6365	3.8721	30.1767	3.8226	0.2156
363	3.5378	1.707	5.6022	69.5373	5.4139	0.4181
364	2.4541	1.1673	1.7592	4.858	2.5722	0.1854
365	2.8255	1.2494	2.8121	14.3667	3.1953	0.1355
366	5.7319	1.3916	7.2357	96.228	7.5609	0.3865
367	2.1933	1.5803	3.0633	9.8853	2.9301	0.1743
368	3.072	1.6691	5.0843	48.8535	4.5298	0.1974
369	4.5165	1.3741	5.8341	77.488	5.8012	0.1781
370	3.2995	1.5255	4.8523	49.1051	4.534	0.3056
371	3.4276	1.6754	6.1146	64.408	5.1403	0.2735
372	3.8868	1.5832	6.0252	73.5573	5.616	0.2651
373	2.9271	1.8306	5.4305	51.2187	4.6393	0.1562
374	4.5059	1.4784	6.8924	85.1464	6.1927	0.4123
375	3.6283	1.4985	5.0715	59.0047	4.955	0.3445
376	4.5651	1.5723	6.886	89.7442	6.6474	0.414
377	3.5824	1.5665	5.2285	63.2	5.0855	0.2745
378	5.0445	1.2835	5.7641	83.8593	6.1212	0.3224
379	4.3521	1.4943	6.1775	82.2663	6.0243	0.536
380	2.8097	1.2599	2.9605	14.4987	3.1995	0.1301
381	3.2821	1.4733	4.5932	43.8314	4.3698	0.21
382	3.6325	1.5713	5.7113	65.1565	5.1781	0.3194
383	4.0577	1.3872	4.8955	66.0032	5.216	0.2925
384	3.2743	1.4713	4.6584	43.3467	4.353	0.2428
385	3.3841	1.5787	0.002	55.0154	4.8077	0.1768
386	4.9076	1.394	6.3772	87.3176	6.4243	0.1878
387	3.9793	1.6514	6.6835	81.7392	5.9864	0.308
388	3.7617	1.3415	0.0002	51.4744	4.6603	0.2357
389	3.6555	1.555	0.0001	64.8754	5.1655	0.4129
390	2.1686	1.4588	2.6746	6.3479	2.7069	0.1426
391	2.1608	1.4144	2.4385	5.4769	2.627	0.1656
392	3.726	1.6033	6.0051	69.8277	5.4223	0.1901
393	2.5154	1.6335	3.682	21.465	3.5363	0.1671
394	4.3024	1.2457	4.3971	61.6353	5.0266	0.1704
395	3.6384	1.6109	5.7153	67.2351	5.3044	0.2112
396	3.0587	1.4997	4.2964	37.5767	4.1046	0.2032
397	4.8269	1.5341	7.354	92.2123	6.9	0.2315
398	5.9638	1.5482	9.0319	99.1664	8.7186	0.2877
399	2.2206	1.3418	0.0001	5.0434	2.5933	0.1898
400	3.5042	1.595	5.3772	62.1856	5.0434	0.2238
401	3.2868	1.8772	6.997	69.634	5.4139	0.2436
402	2.2907	1.4228	2.389	8.3587	2.8248	0.1344
403	3.5646	1.6894	0.0001	69.344	5.4097	0.2026
404	2.9095	1.4281	3.6536	27.3342	3.7173	0.2199
405	3.187	1.6579	0.0003	52.2443	4.694	0.2064
406	4.8973	1.4356	6.8421	89.0783	6.5885	0.22
407	4.8218	1.5178	7.372	91.7604	6.8242	0.2056
408	3.7939	1.4453	4.7475	61.9102	5.035	0.154
409	4.3079	1.1816	4.0642	54.4047	4.7908	0.1934
410	2.6013	1.5298	3.4986	20.2918	3.4774	0.1499
411	2.3641	1.4595	2.5137	10.7834	2.9932	0.1414
412	3.7453	1.2863	3.3737	46.5266	4.4625	0.2335
413	3.1983	1.6555	4.7665	52.5018	4.7066	0.2009
414	2.2396	2.052	3.6626	26.1841	3.6921	0.279
415	3.0661	1.751	5.1227	52.7598	4.7108	0.2628
416	3.7162	1.5531	5.5233	66.4758	5.2539	0.349
417	4.4049	0.9405	2.41	33.6784	3.9531	0.3428
418	2.5735	1.4886	2.5848	18.3122	3.3553	0.2162
419	1.9834	1.3556	1.3444	2.5301	2.2944	0.1786
420	4.0789	1.3559	4.888	64.1283	5.136	0.2788
421	3.4018	1.5438	4.7515	53.4501	4.7403	0.2041
422	2.5324	1.5031	2.1242	17.097	3.3216	0.2144
423	3.068	1.3857	3.4312	30.4714	3.8394	0.282
424	3.0698	1.2105	0.0003	18.8556	3.4016	0.3027
425	4.1372	1.2199	0.0001	53.2772	4.7277	0.3467
426	3.0835	1.5173	4.1396	40.1565	4.1846	0.2249
427	3.0183	1.7471	0.0001	50.6237	4.6182	0.2887
428	2.8095	1.4336	3.3478	23.0677	3.5868	0.2794
429	3.0933	1.5666	0.0002	42.5425	4.3193	0.277
430	2.0182	0.9962	1.1751	1.0187	1.7976	0.145
431	4.0244	1.4278	4.4567	67.4255	5.3087	0.3661
432	4.3747	1.3058	4.7773	68.1899	5.3465	0.4047
433	3.1211	1.6022	0.0002	46.1149	4.4498	0.2028
434	3.772	1.7015	5.7028	77.3859	5.797	0.3855
435	4.3107	1.2052	2.7664	57.2181	4.8835	0.2985
436	4.3057	0.9774	2.7544	35.2708	4.0036	0.2782
437	2.6548	1.4974	3.5883	20.7738	3.4942	0.2235
438	3.9714	1.404	4.9747	64.5948	5.1529	0.348
439	2.603	1.4534	3.1607	17.4336	3.33	0.2756
440	3.6399	1.7238	6.1299	73.8559	5.637	0.3117
441	3.4723	1.4784	4.4224	51.7306	4.6645	0.4009
442	3.5856	1.2321	3.2781	37.2671	4.092	0.2924
443	2.2743	1.3515	2.4043	6.0985	2.6817	0.2132
444	2.5163	1.7551	3.8745	28.2755	3.7552	0.211
445	3.4032	1.4243	3.8551	44.5614	4.4119	0.3828
446	5.2246	1.3341	0.0001	89.1891	6.5885	0.5119
447	4.2452	1.0073	2.7649	36.4192	4.0583	0.2691
448	3.0602	1.3901	3.6288	30.5452	3.8394	0.2833
449	2.4822	1.1571	0.0001	4.9816	2.5849	0.1968
450	2.2994	1.3808	2.7239	7.287	2.7659	0.1845
451	2.4058	1.4183	2.9385	10.5263	2.9806	0.2012
452	3.4296	1.5557	5.0505	55.4533	4.8161	0.3856
453	3.4087	1.3082	3.6209	37.3445	4.092	0.3165
454	3.0745	1.4315	3.9138	34.0559	3.9615	0.2131
455	3.804	1.4407	5.1045	62.0019	5.035	0.3833
456	2.3666	1.5232	3.1165	12.9227	3.1069	0.1717
457	5.0859	1.3565	6.3878	88.3054	6.5043	0.2484
458	2.8236	1.6423	4.6189	36.4961	4.0583	0.231
459	3.4821	1.3926	3.2576	45.377	4.433	0.2936
460	3.7054	1.4199	4.6567	55.8045	4.8287	0.348
461	3.9913	1.4894	5.7098	70.5075	5.4686	0.354
462	3.2617	1.6771	5.4737	56.6864	4.8666	0.2011
463	4.1725	1.0144	2.8451	35.4998	4.012	0.4259
464	2.9041	1.4204	3.3677	26.2557	3.6921	0.3264
465	4.7933	1.4099	5.8914	86.1194	6.3317	0.4668
466	3.5675	1.5427	4.0688	60.541	4.9929	0.576
467	3.4135	1.124	2.6342	22.299	3.5658	0.3668
468	3.0358	1.7725	5.434	52.5878	4.7066	0.2642
469	2.595	1.3767	2.8876	13.84	3.1658	0.2784
470	3.1065	1.5117	4.2747	40.4724	4.2057	0.3333
471	2.4835	1.8502	4.3085	31.2109	3.8605	0.3417
472	4.2108	1.2711	4.4348	60.9959	5.0055	0.5721
473	4.4519	1.3253	5.06	71.5823	5.5234	0.5001
474	2.6276	1.6674	2.8531	29.2229	3.7847	0.3241
475	3.073	0.8896	1.5304	4.7346	2.5638	0.3113
476	3.5145	1.5418	5.5181	57.4847	4.9087	0.3186
477	2.7623	1.493	3.5578	24.5466	3.6458	0.3135
478	3.3174	1.5184	4.7743	49.189	4.5425	0.2205
479	5.2658	1.3305	6.373	89.5219	6.6263	0.3038
480	3.1522	1.635	5.2465	49.7781	4.5803	0.3968
481	4.8956	1.2965	5.5491	81.8445	5.9864	0.3447
482	4.1886	1.4778	5.5261	75.8624	5.7212	0.2517
483	2.8991	1.396	3.615	23.9814	3.6289	0.2305
484	2.7575	1.5544	4.0451	28.712	3.7678	0.2695
485	4.0586	1.3239	4.7659	60.6318	4.9971	0.3015
486	4.3123	1.4727	6.2241	79.5461	5.8854	0.5023
487	2.8358	1.621	4.3738	35.8056	4.0331	0.223
488	2.4351	1.5166	3.1729	14.5648	3.1995	0.1866
489	3.7023	1.6313	6.2507	70.6049	5.4686	0.2842
490	4.0059	1.6368	6.9631	81.5289	5.9822	0.4291
491	3.3072	1.6299	5.4993	55.541	4.8203	0.2801
492	3.4391	1.5125	4.6712	52.8459	4.7108	0.2816
493	3.9966	1.6389	6.825	81.3189	5.9738	0.4042
494	3.5704	1.5818	5.4766	63.8492	5.1108	0.2745
495	2.8075	1.5143	0.0001	28.4936	3.7594	0.2773
496	2.5661	1.6184	3.9498	23.2079	3.591	0.1447
497	3.5087	1.5732	5.2675	60.3594	4.9887	0.3277
498	2.4887	1.555	3.6062	18.109	3.3511	0.1623
499	3.1328	1.4771	4.1838	39.2915	4.1594	0.1451
500	2.972	1.6741	4.9385	43.9933	4.3741	0.2408
501	4.5343	1.5066	7.1267	86.2279	6.3443	0.3162
502	3.7529	1.7137	6.4508	77.5902	5.8012	0.3175
503	2.5019	1.7262	4.0071	25.6837	3.6794	0.2149
504	4.0084	1.5432	0.0003	74.8557	5.6749	0.3943
505	4.7871	1.3049	5.6328	79.339	5.8812	0.2182
506	4.094	1.5158	6.0605	75.4589	5.7128	0.303
507	2.2147	1.3261	0.0002	4.4879	2.5596	0.1792
508	2.6156	1.7114	0.0001	30.9886	3.8478	0.1961
509	3.7276	1.4544	0.0003	59.5451	4.9677	0.2326
510	4.4326	1.4472	5.9054	81.0045	5.9654	0.269
511	3.16	1.5805	4.816	46.4441	4.4583	0.2498
512	3.1679	1.7019	5.5356	54.1437	4.7698	0.2951
513	3.2743	1.5049	4.426	45.7865	4.4414	0.2613
514	2.1765	1.4923	2.358	7.4126	2.7701	0.2034
515	2.5947	1.4917	3.5394	18.7876	3.3932	0.1242
516	3.3972	1.8558	6.4559	72.2705	5.5655	0.3861
517	3.0276	1.6812	5.0812	47.4363	4.4835	0.2332
518	2.6189	1.3419	2.8662	13.3151	3.1279	0.1489
519	3.6266	1.5674	5.1462	64.6882	5.1571	0.2009
520	4.0593	1.3635	4.9193	64.2215	5.136	0.2248
521	2.8143	1.4689	0.0002	25.2563	3.671	0.1434
522	5.0169	1.1063	4.2326	67.0449	5.2876	0.3192
523	3.7223	1.4	4.8784	54.4918	4.7908	0.2231
524	2.304	1.8249	3.9841	20.6359	3.49	0.2615
525	3.4425	1.5682	5.4289	56.8634	4.8708	0.173
526	2.8492	1.6344	4.4608	36.8811	4.0836	0.1067
527	2.8468	1.5835	4.295	34.3587	3.9699	0.134
528	4.4195	1.3936	0.0002	76.3685	5.7423	0.329
529	3.0605	1.2783	3.2534	22.1596	3.5616	0.2148
530	4.4428	1.7252	7.9825	93.4624	7.0263	0.1808
531	2.3865	1.3584	2.5554	8.8658	2.8459	0.1582
532	2.8303	1.256	2.7034	15.0942	3.2163	0.2461
533	3.0696	1.6459	4.5868	47.022	4.4709	0.2192
534	3.8778	1.2654	3.6963	49.4412	4.5635	0.2954
535	2.6368	1.2214	2.1575	9.5659	2.9006	0.1632
536	3.21	1.5625	0.0002	47.6023	4.4919	0.2475
537	3.2378	1.101	2.4743	16.5602	3.3048	0.2297
538	3.149	1.4726	4.0924	39.9989	4.172	0.2766
539	3.5275	1.3211	3.7946	41.9024	4.2857	0.2487
540	2.3579	1.2931	2.252	6.1608	2.6901	0.2359
541	1.9044	1.1655	0.0003	1.2595	1.9281	0.1812
542	4.7368	0.9891	3.1048	47.1048	4.4751	0.3143
543	2.2347	1.5012	2.5953	9.3109	2.8711	0.1601
544	3.4084	1.2362	2.9227	31.4335	3.8857	0.2877
545	2.3316	1.4208	0.0001	9.4384	2.8796	0.164
546	2.755	1.4942	3.6636	24.1931	3.6373	0.1884
547	3.8286	1.41	4.2487	59.6353	4.9719	0.292
548	2.4469	1.9537	4.0014	34.1316	3.9615	0.303
549	3.329	1.4696	4.5062	45.2135	4.4288	0.2741
550	3.0027	1.3396	2.8558	24.2638	3.6373	0.1951
551	1.8863	1.7132	0.0002	5.1671	2.6017	0.1363
552	4.8066	1.5721	7.5849	93.5766	7.0263	0.3182
553	2.6385	1.083	1.7323	5.229	2.6059	0.2677
554	4.8994	1.3021	0.0001	82.1607	6.0159	0.3422
555	2.559	1.6066	3.8485	22.09	3.5573	0.153
556	2.3359	1.3328	2.4318	6.9106	2.7322	0.2757
557	3.3967	0.9704	2.0685	12.5314	3.0943	0.2672
558	4.9709	1.2033	0.0003	74.6552	5.6707	0.5721
559	1.8606	1.0147	1.0425	0.9586	1.6671	0.1695
560	2.9585	1.5174	4.0837	34.9661	3.9952	0.3142
561	1.8879	0.9613	0	0.7784	1.6166	0.1639
562	2.0817	0.8415	0.8658	0.6584	1.5998	0.1865
563	3.9232	1.3725	4.5734	60.178	4.9803	0.335
564	2.2283	0.9527	1.2873	1.3197	1.9281	0.1664
565	2.5555	1.4827	3.0211	17.0298	3.3174	0.2775
566	4.7257	1.3952	5.9469	84.8236	6.1759	0.3928
567	3.7231	1.4756	5.1794	61.7269	5.0266	0.227
568	3.3775	1.2349	2.913	30.7667	3.8436	0.2614
569	4.077	1.0318	2.7885	34.5862	3.9783	0.3547
570	3.7147	1.1039	2.7977	30.619	3.8394	0.3668
571	3.5345	1.1999	3.008	33.0012	3.932	0.2958
572	2.3225	1.0073	1.4743	1.9236	2.1218	0.2127
573	3.3715	1.1858	3.015	26.5425	3.6963	0.3813
574	3.6005	1.59	5.4921	65.3442	5.1824	0.3201
575	3.418	1.4303	4.3253	46.1972	4.4498	0.354
576	2.3895	1.319	2.5909	7.6643	2.7785	0.2584
577	2.6722	1.3319	2.7585	14.0373	3.1785	0.1708
578	2.4201	1.1858	1.9957	4.7963	2.568	0.2318
579	3.4661	1.6275	5.5116	63.015	5.0729	0.2414
580	4.3528	1.4827	6.3067	81.634	5.9822	0.3498
581	3.1471	1.2665	3.0496	24.3344	3.6415	0.2913
582	5.5905	1.137	4.8582	83.3263	6.0791	0.4661
583	3.339	1.5281	4.5869	50.0312	4.6014	0.286
584	2.6855	1.8551	3.4915	41.1856	4.2436	0.2967
585	4.56	1.3792	5.8573	79.4425	5.8812	0.3503
586	3.4405	1.5952	5.564	58.198	4.9424	0.3648
587	3.7117	1.6332	5.2367	70.8974	5.4897	0.4889
588	2.4443	1.5607	3.6289	16.4263	3.2921	0.1225
589	2.974	1.3083	0.0003	21.1881	3.5237	0.3129
590	2.7579	1.5723	3.8318	29.7357	3.8057	0.3245
591	4.4627	1.3661	5.5194	75.2575	5.696	0.3391
592	3.2493	1.4613	4.0126	42.2221	4.2899	0.3268
593	2.9518	1.6198	4.5545	40.7097	4.2183	0.2832
594	2.5414	1.842	3.2715	33.7538	3.9531	0.3457
595	3.09	1.5792	4.7471	43.105	4.3446	0.2744
596	4.1968	1.5099	6.2217	78.8224	5.8475	0.3614
597	5.3669	1.3332	6.7466	91.0852	6.7737	0.2887
598	2.4236	1.5336	3.4234	14.8292	3.2121	0.2297
599	2.6233	1.3906	2.5037	15.4261	3.2332	0.231
600	4.6504	1.4025	6.2595	83.6459	6.1001	0.2449
601	3.4927	0.9225	1.7733	11.6224	3.0395	0.248
602	3.1144	1.3987	0.0006	33.1514	3.9362	0.2848
603	2.3384	1.4764	0.0002	10.6548	2.9848	0.1073
604	2.2997	1.1668	1.9405	3.017	2.3912	0.1329
605	2.1717	1.6403	3.3223	10.7191	2.9848	0.2163
606	3.6012	1.2313	3.5062	37.6542	4.1088	0.2485
607	6.0026	1.406	8.2555	97.1618	8.0156	0.2856
608	4.5814	1.5906	7.7249	90.7488	6.7442	0.4333
609	3.1864	1.7354	5.7244	57.3069	4.8835	0.1914
610	2.9548	1.5879	4.437	38.9	4.1509	0.1879
611	4.0565	1.6022	6.3158	80.6907	5.9486	0.3615
612	4.1608	1.4204	5.471	70.7023	5.477	0.3067
613	2.8544	1.4803	3.8071	28.3481	3.7552	0.1132
614	3.5048	1.4778	5.0021	52.9321	4.7108	0.1565
615	2.9405	1.4507	3.9999	29.956	3.8141	0.1589
616	2.3051	1.5161	2.7402	10.9122	3.0016	0.1868
617	2.9276	1.5381	3.8519	35.0423	3.9952	0.3434
618	2.7154	1.4963	3.6287	22.9276	3.5826	0.117
619	3.4162	1.5618	5.3511	55.1904	4.8119	0.2621
620	3.2172	1.4161	4.1209	38.5095	4.1257	0.2683
621	2.6579	1.5857	3.9551	25.5411	3.6752	0.1317
622	6.5208	1.4024	9.1079	99.2852	8.7229	0.5585
623	4.1523	1.2079	0.0003	52.4159	4.7024	0.3391
624	2.7714	1.5044	3.8294	25.898	3.6836	0.1448
625	2.8661	1.5772	3.756	34.814	3.9868	0.2284
626	3.5776	1.4485	4.9095	53.3636	4.7319	0.2087
627	5.3656	1.3503	0.0004	91.9862	6.8537	0.2765
628	3.7303	1.229	3.6163	41.4242	4.2604	0.2349
629	6.1989	1.2381	6.9003	95.1847	7.3462	0.4176
630	4.0109	1.5534	6.2169	75.5597	5.7128	0.2271
631	2.936	1.2463	0.0005	17.2316	3.3258	0.1478
632	2.9829	1.2173	2.8033	16.9626	3.3132	0.1512
633	4.2099	1.0334	3.1007	38.2758	4.1215	0.2642
634	5.4279	1.4007	7.306	94.1489	7.182	0.2031
635	3.6517	1.3842	4.7559	51.3038	4.6435	0.2394
636	4.0192	1.4325	5.2504	67.8072	5.3171	0.2363
637	5.2723	1.3188	6.4821	88.9677	6.58	0.3292
638	4.9402	1.5014	7.5868	92.5522	6.9337	0.3939
639	4.5335	1.1688	4.0551	61.0871	5.0055	0.2459
640	2.9311	1.1911	2.6677	14.2349	3.1869	0.1429
641	2.7698	1.4035	3.3255	19.9486	3.4647	0.1587
642	2.4088	1.3996	2.896	10.2054	2.9511	0.1309
643	3.8716	1.3851	5.1151	58.6456	4.9508	0.1944
644	3.8035	1.4105	4.9735	58.1086	4.9382	0.2385
645	2.4275	1.857	4.1637	28.7849	3.7678	0.3147
646	6.0204	1.3665	7.7254	96.4609	7.8262	0.4298
647	3.1904	1.2378	3.0399	23.9109	3.6205	0.2292
648	4.2698	1.5294	6.404	82.372	6.0285	0.2138
649	3.3306	1.6378	5.4146	57.1293	4.8792	0.1473
650	5.3146	1.4443	7.4258	94.3784	7.2284	0.265
651	3.1441	1.5804	0.0003	45.4588	4.433	0.1504
652	3.4098	1.37	4.1876	41.5834	4.2688	0.1728
653	2.4452	1.9847	4.7022	35.4234	4.0078	0.1192
654	5.9619	1.5249	8.9382	98.8106	8.5924	0.287
655	3.6738	1.6797	6.2139	72.3691	5.5655	0.2154
656	4.7315	1.3811	6.0885	84.073	6.1254	0.2325
657	3.7811	1.4765	5.4464	63.9422	5.115	0.1574
658	4.0363	1.5642	6.5228	77.1818	5.7886	0.1774
659	2.7456	1.541	4.0192	27.4786	3.7215	0.1185
660	4.9781	1.4544	7.2978	91.3099	6.7863	0.184
661	2.9502	1.3391	3.2706	22.3687	3.5658	0.1016
662	2.4595	1.1813	1.8987	5.291	2.6059	0.1907
663	4.6416	1.3184	4.4921	76.4699	5.7465	0.3512
664	3.2751	1.3933	3.5769	38.8218	4.1467	0.2717
665	2.6966	1.0343	1.5914	4.5496	2.5596	0.1774
666	2.4546	1.5611	2.4578	16.6942	3.309	0.1065
667	2.4739	1.423	0	12.2711	3.0858	0.2254
668	3.8425	1.4692	4.6019	65.4382	5.1824	0.34
669	3.0909	1.2646	2.9863	22.4384	3.5658	0.2304
670	4.5023	1.2721	4.6047	68.9583	5.3802	0.2293
671	2.7211	1.1445	2.2607	8.7388	2.8332	0.16
672	3.2522	1.2779	3.4229	29.8091	3.8057	0.2043
673	2.2514	0.8842	0.8275	1.0789	1.8229	0.0817
674	2.9599	1.2427	2.7492	18.0413	3.3468	0.1698
675	2.8482	1.8292	4.0308	47.6854	4.4919	0.2432
676	3.1411	1.4254	2.7019	36.1121	4.0415	0.2755
677	2.2519	1.5722	2.2756	11.1055	3.0101	0.1403
678	3.2485	1.5117	0.0002	44.8871	4.4204	0.3617
679	2.8709	1.5337	3.7715	31.7308	3.8983	0.2012
680	3.2574	1.4743	0.0019	42.9441	4.3362	0.2878
681	2.7964	1.2562	2.1183	13.9057	3.1742	0.3079
682	3.7022	1.3496	0.0001	50.1157	4.6056	0.2706
683	2.904	1.0567	1.7371	8.422	2.829	0.2761
684	2.9138	1.451	3.6783	28.9308	3.7763	0.3557
685	2.3923	1.2553	1.8989	5.8496	2.6649	0.235
686	4.5866	1.2872	5.0624	71.8768	5.5486	0.4772
687	4.7295	1.2664	4.9609	74.0553	5.6454	0.3551
688	6.0811	1.2614	0.0002	95.0692	7.3294	0.3951
689	2.4661	1.2771	2.1056	7.9795	2.7996	0.2248
690	2.3948	1.7057	3.5342	19.8115	3.4605	0.2266
691	3.9177	1.1539	0.0003	41.1062	4.2351	0.3298
692	2.5527	1.3272	2.7236	11.17	3.0101	0.1645
693	2.7424	1.5293	3.6823	26.3273	3.6921	0.3784
694	3.7584	1.169	3.1959	37.4993	4.1004	0.3221
695	3.8047	1.3094	0.0003	50.4542	4.614	0.3459
696	2.2385	1.2524	1.7428	3.5669	2.467	0.2159
697	2.3927	1.51	2.6432	13.1842	3.1237	0.2237
698	3.6709	1.5094	4.9757	62.4615	5.0518	0.3055
699	2.68	1.539	3.3414	23.6997	3.6163	0.2275
700	4.3736	1.3449	0.0001	70.9951	5.4939	0.4704
701	2.205	1.1305	0.0001	2.3479	2.2186	0.1737
702	4.0436	1.2921	0.0001	56.7748	4.8666	0.2976
703	3.9292	1.4689	5.6717	67.5208	5.3087	0.279
704	2.8023	1.3127	0.0003	16.7613	3.309	0.2132
705	2.3976	1.5908	3.2553	16.1589	3.2711	0.1856
706	3.0824	1.6229	4.83	45.5407	4.4372	0.2568
707	3.1727	1.2239	3.2029	22.2293	3.5616	0.3611
708	5.5615	1.3183	6.4065	92.7792	6.9589	0.4532
709	2.2049	1.2778	2.1772	3.6281	2.467	0.2856
710	2.3497	1.3533	2.3872	7.9164	2.7869	0.3277
711	2.6245	1.5892	3.5207	24.052	3.6289	0.2511
712	3.4094	1.3777	4.011	42.3021	4.2899	0.3829
713	2.0503	1.1863	1.7371	2.0447	2.1302	0.2354
714	4.7565	1.3024	0.0002	78.3078	5.8307	0.3924
715	3.3884	2.3607	10.0922	91.535	6.8032	0.612
716	4.1878	1.2698	4.6098	59.7256	4.9719	0.2714
717	2.7726	1.1169	1.7479	8.4853	2.829	0.2234
718	1.7421	1.1015	1.1135	0.8985	1.6587	0.1388
719	3.5418	1.3516	4.1571	44.2365	4.3951	0.4367
720	2.2241	1.2407	0.0001	3.3222	2.4291	0.2698
721	3.2305	1.5059	4.6553	44.0743	4.3783	0.2064
722	3.675	1.5198	0.0002	63.2925	5.0897	0.3454
723	4.4202	1.4619	5.4777	82.0552	6.0033	0.6115
724	2.384	1.1952	1.7767	4.3648	2.5428	0.319
725	3.9399	1.5395	5.6274	72.0735	5.557	0.2675
726	2.8717	1.5388	4.1757	32.1779	3.911	0.3706
727	3.7804	1.4448	4.9824	61.3609	5.014	0.2799
728	2.9547	1.431	3.8764	29.3693	3.7889	0.2375
729	2.4676	1.5686	0.0002	17.9736	3.3426	0.2398
730	3.5516	1.5366	5.2189	58.7353	4.9508	0.3369
731	4.2873	1.1681	3.8462	53.0183	4.7151	0.4668
732	5.658	1.4771	8.0832	96.8109	7.8893	0.4325
733	2.7475	1.2402	0.0001	12.0762	3.0774	0.2384
734	3.188	1.7033	5.5313	55.1029	4.8077	0.2885
735	4.1325	1.3485	4.8358	65.5322	5.1824	0.3416
736	2.3057	1.4777	2.7355	10.0773	2.9385	0.2218
737	4.0308	1.5317	6.1935	74.7554	5.6707	0.278
738	3.451	1.0943	2.6425	21.0499	3.5195	0.2282
739	3.4916	1.2699	3.6403	37.1899	4.0878	0.3553
740	3.2391	1.3266	0.0004	32.402	3.9194	0.4139
741	2.7787	1.4307	3.2767	21.5343	3.5363	0.2709
742	2.631	1.8898	5.0232	40.5515	4.2057	0.3465
743	2.7538	1.7048	0.0002	36.804	4.0709	0.2846
744	2.9051	1.5705	0.0003	35.8821	4.0331	0.2974
745	1.9073	0.8684	0.9063	0.4186	1.4945	0.1245
746	5.777	1.3001	6.7744	93.9197	7.1484	0.6485
747	3.5756	1.3349	3.9563	44.1554	4.3909	0.3967
748	5.9731	1.3106	7.2974	95.6475	7.4599	0.5903
749	3.2941	1.5159	4.8539	48.0182	4.5004	0.2262
750	3.5141	1.2489	3.4708	36.3423	4.0541	0.3596
751	2.6801	1.3811	2.9772	16.4933	3.2921	0.3232
752	3.2823	1.5741	5.1348	51.1335	4.6351	0.1828
753	2.8125	1.4856	3.4205	27.1178	3.7047	0.3271
754	2.6307	1.4922	3.4963	19.4694	3.4479	0.3324
755	4.5703	1.2069	4.591	65.8146	5.2034	0.3611
756	6.1681	1.1875	5.8388	93.3483	7.0221	0.437
757	2.3832	1.4604	2.8945	11.493	3.0227	0.2879
758	2.052	1.1551	0.0003	1.8026	2.0839	0.2264
759	3.4873	1.3973	4.3541	46.3618	4.454	0.1817
760	3.2435	1.1859	3.0708	21.9509	3.5447	0.2166
761	3.4984	1.4328	4.4372	49.5253	4.5719	0.3946
762	2.9132	1.3748	3.3354	23.4887	3.5994	0.3497
763	2.5243	1.3878	2.9538	12.4012	3.09	0.237
764	2.9666	1.4795	4.1124	32.4767	3.9194	0.4256
765	2.2295	1.3118	0.0001	4.4264	2.5554	0.244
766	3.8834	1.3456	4.7291	56.2448	4.8371	0.4013
767	2.4226	1.3867	2.886	10.1414	2.9469	0.2478
768	3.4651	1.099	2.6851	22.0205	3.5489	0.2595
769	3.5768	1.4148	4.5619	51.0484	4.6309	0.2508
770	2.8414	1.451	3.5606	25.3274	3.671	0.1994
771	6.5467	1.3018	7.5791	97.8661	8.1587	0.6606
772	2.6725	1.4906	3.8651	20.9808	3.5068	0.1638
773	2.5256	1.5968	3.6235	20.4294	3.4858	0.2608
774	2.6115	1.5176	3.4964	20.1544	3.4689	0.1694
775	3.6666	1.6638	6.5949	71.2884	5.5065	0.3119
776	2.9348	1.5628	4.3897	36.65	4.0625	0.2695
777	3.4589	1.5183	5.049	53.7098	4.7572	0.2044
778	2.7368	1.5051	3.6706	24.1225	3.6331	0.1408
779	3.6834	1.5212	5.4932	63.6634	5.1066	0.2655
780	4.7575	1.296	5.6381	77.6925	5.8054	0.2381
781	2.8	1.6146	4.2589	34.2072	3.9615	0.1998
782	4.7557	1.3287	5.4865	80.3777	5.9401	0.275
783	3.0581	1.5756	4.6097	41.9823	4.2857	0.2684
784	5.0077	1.3472	4.1192	86.554	6.3569	0.2535
785	2.3713	1.5411	3.1352	13.5773	3.1448	0.1319
786	2.9568	1.5075	4.5217	34.4345	3.9699	0.2393
787	3.5495	1.1373	0.0003	28.5663	3.7594	0.2104
788	4.7748	1.3477	6.0385	82.4777	6.0454	0.1969
789	3.8165	1.2531	4.0834	46.0328	4.4456	0.1812
790	2.8971	1.6409	4.6526	40.0777	4.1762	0.3043
791	4.1923	1.5047	6.0052	77.9998	5.8223	0.3142
792	5.2033	1.4785	7.618	94.2636	7.2241	0.3075
793	7.0395	1.2516	8.051	98.4557	8.4745	0.4975
794	3.4328	1.7251	0.0001	66.9499	5.2834	0.2112
795	4.3783	1.2639	4.6049	65.6263	5.1908	0.3633
796	3.7858	1.5239	5.5539	66.8549	5.2708	0.2909
797	2.56	1.729	4.433	29.2961	3.7847	0.1221
798	2.2406	1.1994	0.0004	2.8951	2.3786	0.2136
799	2.2618	1.4658	2.9647	8.9928	2.8543	0.1673
800	2.2755	1.5179	3.1869	10.3978	2.9595	0.1762
801	2.9568	1.8327	5.6085	52.3301	4.6982	0.2216
802	4.9494	1.0385	3.9261	57.5736	4.9087	0.2563
803	2.5458	1.6293	3.9645	22.7877	3.5784	0.2087
804	3.5513	1.862	0.0001	79.2355	5.8686	0.2404
805	2.45	1.0756	1.6911	2.9561	2.387	0.1791
806	3.119	2.0095	7.4064	69.2475	5.4013	0.233
807	3.496	1.4063	4.5735	47.7685	4.4919	0.2363
808	3.1894	1.8621	6.5212	65.7204	5.195	0.2969
809	3.5984	1.1682	2.9167	32.2525	3.911	0.2129
810	2.4749	1.5669	3.4796	18.1767	3.3511	0.1418
811	3.4071	1.6226	5.5821	59.3647	4.9634	0.2825
812	3.2864	1.3453	3.5721	35.9587	4.0331	0.2013
813	4.2507	1.5142	5.8086	80.5863	5.9443	0.2061
814	2.6132	1.6779	4.0905	29.0038	3.7805	0.2479
815	3.4244	1.6154	5.497	59.816	4.9719	0.1857
816	3.988	1.4883	5.6095	70.3129	5.4602	0.3074
817	3.1733	1.5468	4.8685	44.3177	4.3951	0.1183
818	3.8804	1.4754	5.605	66.5705	5.2581	0.2208
819	3.8152	1.6587	6.3051	76.2671	5.7381	0.2946
820	4.1694	1.4846	6.1832	75.6605	5.717	0.2794
821	3.1255	1.688	5.4134	51.816	4.6645	0.2302
822	3.7886	1.437	5.0427	60.7228	5.0013	0.1812
823	2.4014	1.3288	2.4627	8.1058	2.8122	0.0855
824	3.978	1.6341	6.8431	80.2734	5.9275	0.2985
825	3.3317	1.7096	5.9732	62.8303	5.0687	0.179
826	2.6731	1.597	4.0326	27.5509	3.7215	0.0978
827	2.7346	1.7275	4.7032	36.9582	4.0836	0.1144
828	5.4872	1.4605	7.9091	96.1117	7.5567	0.2507
829	3.4633	1.5761	5.4262	57.8409	4.9256	0.1439
830	5.4103	1.2208	5.113	86.011	6.2853	0.3521
831	3.9287	1.1883	3.4999	43.6696	4.3656	0.3539
832	4.5264	1.3493	5.3506	75.7615	5.717	0.4015
833	6.2429	1.1178	5.4284	90.6368	6.7105	0.5405
834	2.8246	1.0229	0.0001	5.9118	2.6649	0.2396
835	3.7654	1.2979	3.7952	48.6024	4.5256	0.2772
836	4.3819	1.1526	3.9232	53.97	4.7656	0.3039
837	2.329	1.0462	1.6038	2.2872	2.2018	0.1317
838	3.8431	1.2342	3.1873	44.8056	4.4162	0.3561
839	2.9681	1.5842	4.3622	39.5269	4.1636	0.2836
840	3.6074	1.5048	4.9226	58.2874	4.9424	0.2741
841	2.313	1.6167	0.0002	14.1031	3.1785	0.1409
842	2.9608	1.3015	2.9612	20.7048	3.49	0.221
843	2.1783	1.3091	1.7963	3.8119	2.4838	0.1178
844	2.674	1.4054	3.2537	17.7034	3.3342	0.2137
845	2.9138	1.4181	0	26.758	3.7005	0.2934
846	2.2014	1.3759	1.9617	5.4149	2.6228	0.1623
847	2.0378	1.5414	2.3959	5.601	2.6312	0.1466
848	4.3111	1.2607	4.6634	63.3852	5.0939	0.2884
849	3.6672	1.5799	4.344	66.6652	5.2581	0.3106
850	4.8785	1.2987	5.3051	81.4238	5.9738	0.4501
851	2.6899	1.5815	0.0002	27.4064	3.7173	0.2401
852	3.8792	1.3934	4.6678	60.4501	4.9887	0.2177
853	4.9767	1.4597	7.2038	91.6477	6.8074	0.523
854	6.3076	1.3024	7.405	96.5775	7.8514	0.547
855	4.8849	1.4813	6.7003	90.8608	6.7653	0.5076
856	3.2354	1.3221	0.0005	31.8052	3.9026	0.4256
857	5.1623	1.3073	5.5945	86.8807	6.3822	0.4167
858	2.3464	1.5664	3.144	13.6429	3.149	0.2129
859	4.4153	1.3907	0.0001	75.9635	5.7254	0.2983
860	3.0077	1.0831	0.0002	10.9766	3.0059	0.3635
861	3.3886	1.8733	0.0003	73.061	5.5949	0.5741
862	2.1575	1.3395	2.3495	3.9346	2.5049	0.1109
863	3.597	1.5243	4.9141	60.2687	4.9845	0.3199
864	2.7248	1.2549	2.2156	12.1411	3.0816	0.3456
865	3.1679	1.2661	3.3158	25.043	3.6668	0.2288
866	4.0554	1.3396	4.9218	62.3695	5.0476	0.589
867	3.4294	1.5543	5.1313	55.278	4.8119	0.2947
868	2.7548	1.427	2.9338	20.8427	3.4942	0.3036
869	4.6958	1.3757	5.9761	82.6894	6.0538	0.4479
870	3.3809	1.4054	0.0008	42.7833	4.3278	0.2031
871	5.5737	1.3564	6.9619	94.0342	7.1652	0.5607
872	3.9125	1.7323	7.2055	84.18	6.1338	0.4536
873	1.9317	1.7719	1.5569	7.0359	2.749	0.4211
874	2.4856	1.6206	3.7046	20.0172	3.4647	0.269
875	3.9631	1.37	4.3736	61.8185	5.0266	0.502
876	2.8879	1.5182	4.2604	31.5077	3.8899	0.2218
877	3.8858	1.2775	3.7835	50.5389	4.614	0.4578
878	4.6555	1.5377	7.3889	89.8555	6.6516	0.4914
879	4.8864	1.3519	6.133	85.5781	6.2138	0.4762
880	3.7651	1.3944	4.6214	56.1566	4.8329	0.2037
881	2.987	1.2737	2.6348	19.6746	3.4563	0.2952
882	6.3153	1.3505	7.6851	97.7485	8.1377	0.4308
883	4.0375	1.6529	6.5193	83.4328	6.0875	0.7091
884	2.3859	1.4869	2.8394	11.8815	3.0732	0.2492
885	2.9458	1.3969	3.5644	26.6143	3.6963	0.2051
886	3.393	1.4493	4.7421	46.7741	4.4667	0.33
887	6.5584	1.314	8.094	98.2196	8.2471	0.6043
888	6.4617	1.2899	7.6716	97.0448	7.9777	0.4588
889	2.3836	1.535	3.1076	13.7086	3.1532	0.2189
890	6.8504	1.3132	8.0906	99.0477	8.626	0.5333
891	5.0999	1.4468	0.0001	92.4388	6.9295	0.7083
892	1.7933	1.2945	1.7296	1.38	1.9618	0.2087
893	2.3124	1.625	3.2786	14.3008	3.1911	0.219
894	3.7022	1.6215	5.6514	70.2158	5.4392	0.4609
895	3.3021	1.6137	5.229	54.2307	4.7698	0.2871
896	2.8248	1.6037	4.417	34.6621	3.9783	0.3256
897	4.166	1.6074	6.7251	84.2871	6.1422	0.3927
898	4.0773	1.4169	5.5716	68.2857	5.3465	0.4349
899	2.8825	1.5427	4.2363	33.2266	3.9362	0.2464
900	3.3089	1.5678	4.9828	51.5597	4.6603	0.3532
901	4.2619	1.3628	5.4366	69.4406	5.4097	0.3833
902	2.7459	1.3976	0	18.9918	3.4184	0.1627
903	4.474	1.4557	6.5008	82.7953	6.058	0.3936
904	3.7295	1.4562	4.582	59.9969	4.9761	0.3201
905	2.4901	1.4828	3.2206	15.1605	3.2206	0.2042
906	3.0108	1.7827	5.4211	52.0728	4.6856	0.321
907	3.7016	1.5287	5.4352	64.7818	5.1571	0.3724
908	4.514	1.4895	6.9521	85.6862	6.2475	0.4469
909	3.9656	1.1769	3.6163	43.9123	4.3698	0.269
910	4.9789	1.6513	9.1696	96.3444	7.6367	0.4353
911	2.9093	1.5187	3.8671	32.6264	3.9236	0.1414
912	4.109	1.4668	5.9732	72.4677	5.5655	0.2854
913	4.0629	1.5905	6.6638	80.0653	5.9191	0.3696
914	3.0616	1.6229	4.839	44.4801	4.4035	0.3319
915	2.7212	1.3722	3.026	17.501	3.33	0.1914
916	4.3835	1.348	5.1346	71.4843	5.5191	0.227
917	4.1169	1.2256	4.288	53.1909	4.7235	0.2415
918	1.9807	1.2662	1.8814	2.2265	2.1639	0.1157
919	4.4495	1.3272	0.0004	71.7786	5.5276	0.2962
920	3.3542	1.5774	5.1634	53.7965	4.7572	0.2395
921	3.5555	1.5754	5.002	62.9226	5.0687	0.2545
922	4.7164	1.4456	0.0003	86.6628	6.3695	0.3615
923	2.454	1.6837	3.6027	21.2573	3.5237	0.1719
924	5.294	1.2471	5.3527	85.9026	6.2685	0.2522
925	4.2896	1.483	6.5767	79.6498	5.8896	0.288
926	4.233	2.4719	5.0513	99.6422	9.1523	0.441
927	4.2849	1.424	5.9026	74.4549	5.6665	0.328
928	4.8726	1.5514	7.7089	93.8052	7.0431	0.284
929	2.4996	1.5849	3.6646	19.1281	3.4226	0.2136
930	4.8633	1.3503	6.0251	84.9311	6.1759	0.2235
931	7.2968	1.4065	10.3214	100	9.8385	0.6725
932	4.7074	1.5264	7.3601	90.0783	6.6853	0.3746
933	3.232	1.6002	5.139	50.9634	4.6224	0.2313
934	3.8446	1.5063	5.3662	67.3303	5.3044	0.2574
935	7.1882	1.2179	7.7182	98.3376	8.4366	0.3874
936	4.3696	1.2173	4.4597	60.8138	5.0013	0.2196
937	2.9147	0.9791	1.7927	5.7874	2.648	0.161
938	4.4219	1.4115	5.9602	77.8973	5.8138	0.2367
939	2.5787	1.1621	2.0755	6.4103	2.7069	0.1474
940	4.3467	1.3948	5.2144	74.1551	5.6454	0.2037
941	2.7002	1.5073	3.5278	22.9976	3.5826	0.1802
942	3.011	1.4678	0.0018	33.9803	3.9573	0.157
943	2.6373	1.4059	3.0062	16.2926	3.2837	0.1202
944	2.3301	1.5136	3.2032	11.5577	3.0353	0.0737
945	3.711	1.3458	0.0001	50.2003	4.6056	0.1887
946	3.5478	1.2531	3.7632	37.7318	4.1088	0.1517
947	4.8941	1.4979	0.0001	91.8733	6.8495	0.3412
948	2.4408	1.4419	3.0512	11.9464	3.0732	0.2187
949	3.0248	1.2848	2.8952	21.3265	3.5321	0.1816
950	4.9986	1.3043	5.5741	84.6087	6.1548	0.3441
951	7.0414	1.2648	7.5966	98.5739	8.5629	0.6627
952	4.3097	1.047	3.003	41.7428	4.2772	0.3276
953	4.4828	1.2699	4.4071	68.3816	5.3465	0.367
954	3.0416	1.4059	3.6426	31.0627	3.852	0.2343
955	3.9558	1.3032	4.1766	54.5789	4.7908	0.3378
956	2.7106	0.9396	1.432	2.7733	2.3575	0.1867
957	2.336	0.976	1.1173	1.7422	2.0755	0.1518
958	7.2078	1.1747	7.0068	97.9839	8.1714	0.5628
959	4.361	1.2234	4.3207	61.4523	5.014	0.3833
960	2.5719	1.0574	0.0002	3.7506	2.4796	0.2506
961	4.3312	1.341	5.1753	69.9246	5.4223	0.351
962	3.932	1.4485	5.4434	66.2865	5.2455	0.2363
963	2.6493	1.0815	1.9018	5.3529	2.6143	0.2286
964	3.7212	1.5025	4.3581	63.7563	5.1066	0.3477
965	2.6333	1.4588	3.1755	18.7196	3.3847	0.3247
966	3.0439	1.2564	2.9011	20.4982	3.4858	0.2743
967	2.2977	1.3723	2.3769	7.0987	2.749	0.1872
968	2.6436	1.5652	0.0003	23.6293	3.6121	0.2599
969	2.4082	1.5182	3.3246	13.7742	3.1616	0.1824
970	2.6099	1.4041	2.9281	15.559	3.2416	0.2313
971	3.4093	1.4408	4.1186	46.8567	4.4667	0.2934
972	3.5495	1.1884	3.1251	32.3272	3.9152	0.2727
973	3.2483	1.7547	0.0001	62.0937	5.0392	0.3435
974	3.184	1.2599	3.067	25.3986	3.671	0.2922
975	4.5771	0.9521	2.7418	39.6054	4.1636	0.3738
976	3.5681	1.3665	4.2861	47.1876	4.4751	0.2609
977	4.8372	1.5475	7.731	92.8928	6.9716	0.5385
978	3.7806	1.3863	4.8014	55.8925	4.8287	0.3935
979	5.0383	1.1705	0.0002	73.3586	5.6033	0.3884
980	2.4923	1.4698	2.8352	14.6308	3.1995	0.1972
981	3.7142	1.5568	5.386	66.76	5.2623	0.3936
982	2.3532	1.5902	0.0001	14.6969	3.1995	0.1956
983	4.7427	1.4752	6.6694	88.6361	6.5295	0.4237
984	3.283	1.5672	4.9288	50.7086	4.6182	0.2105
985	2.7086	1.6757	4.1205	33.3018	3.9362	0.296
986	2.4849	1.2952	2.5157	9.12	2.8585	0.1912
987	4.371	1.6691	0.0001	90.4131	6.6979	0.4344
988	3.8986	1.5748	5.7513	73.4579	5.6076	0.4307
989	3.4935	1.4162	4.2137	48.3517	4.5172	0.3291
990	4.7975	1.4376	0.0003	87.5365	6.4537	0.3518
991	2.3028	1.6691	0.0001	15.6256	3.2458	0.2685
992	3.4343	1.5988	5.4916	58.3769	4.9424	0.2811
993	2.7736	1.4595	3.5813	23.278	3.591	0.159
994	7.3199	1.3123	5.1921	99.7613	9.2365	0.5873
995	4.725	1.4703	6.8145	88.0853	6.4832	0.4679
996	5.0333	1.297	5.9503	84.7161	6.1675	0.2911
997	2.733	1.3062	2.953	14.7631	3.2037	0.3183
998	2.5022	1.5367	3.5845	17.7709	3.3384	0.1494
999	3.1074	1.1994	2.8629	19.0599	3.4184	0.2648
1000	2.3921	1.7776	3.5006	22.7177	3.5742	0.1781
1001	3.1762	1.5955	5.0227	48.4352	4.5214	0.2967
1002	2.5126	1.279	2.4722	9.1836	2.8627	0.2971
1003	3.3643	1.329	3.9445	37.4219	4.092	0.2797
1004	2.5634	1.3582	0.0003	12.3361	3.0858	0.2894
1005	2.6998	1.5904	3.9922	28.1303	3.751	0.228
1006	3.2838	1.3404	3.5497	35.5762	4.0162	0.374
1007	2.6937	1.2399	2.4081	11.2346	3.0101	0.321
1008	2.5735	1.639	0.0002	24.4051	3.6415	0.2346
1009	3.4213	1.4152	4.4212	44.6428	4.4119	0.1815
1010	3.6481	1.4914	5.0621	59.4549	4.9634	0.2965
1011	2.6926	1.6957	4.5069	33.377	3.9489	0.1618
1012	3.7609	1.367	4.5841	53.5366	4.7403	0.3189
1013	3.7204	1.4103	4.6874	55.6288	4.8203	0.288
1014	2.1784	1.1086	1.6414	2.1659	2.1512	0.1465
1015	4.8255	1.4732	6.6944	89.633	6.6432	0.3397
1016	2.4805	1.296	0.0001	9.0564	2.8543	0.1906
1017	3.3133	1.3722	4.0975	38.7437	4.1425	0.2671
1018	3.8784	1.0045	0.0001	25.7551	3.6794	0.198
1019	2.4478	1.1452	2.012	4.0574	2.5217	0.1512
1020	3.8931	1.5462	5.7522	71.3863	5.5065	0.2204
1021	3.089	1.5799	4.7416	43.1855	4.3446	0.1813
1022	2.7361	1.4079	3.2172	19.2645	3.4268	0.2463
1023	5.5581	1.5569	9.1975	97.631	8.1335	0.6026
1024	3.1185	1.6039	0.0001	46.2794	4.4498	0.1914
1025	3.0574	1.4364	3.9434	33.4523	3.9489	0.2821
1026	2.5952	1.7348	4.312	31.1368	3.8562	0.1618
1027	2.3957	1.6272	3.3386	17.5684	3.33	0.1284
1028	5.0807	1.3543	6.6428	88.1953	6.4874	0.4389
1029	1.3405	1.1661	0.969	0.1195	1.2714	0.0646
1030	5.65	1.3916	7.8315	95.5316	7.4473	0.4656
1031	3.8947	1.3932	5.077	61.1783	5.0098	0.4106
1032	3.2822	1.5855	5.2425	51.9016	4.6645	0.2701
1033	4.9826	1.511	0.0004	93.6909	7.0389	0.3028
1034	4.6909	1.2245	4.9385	70.0216	5.4223	0.321
1035	3.7846	1.3503	0.0002	53.1046	4.7193	0.3056
1036	3.0552	1.6524	4.9308	46.609	4.4625	0.1496
1037	2.4815	1.5939	3.739	18.9237	3.41	0.1676
1038	2.4432	2.2678	5.3787	45.6226	4.4372	0.5567
1039	4.9961	1.4744	7.2506	92.3255	6.9	0.405
1040	4.4761	1.4921	6.5578	85.3621	6.2011	0.3009
1041	4.4368	1.384	5.2158	76.0646	5.7296	0.3648
1042	3.6521	1.4448	5.005	55.9805	4.8287	0.1999
1043	4.1854	1.5745	6.9583	82.9014	6.058	0.3659
1044	2.7649	1.555	3.8902	29.0768	3.7805	0.148
1045	4.4482	1.4084	5.8161	78.4105	5.8391	0.3263
1046	3.4879	1.5281	5.2239	56.0685	4.8287	0.2425
1047	2.5444	1.665	4.2017	24.4759	3.6415	0.1445
1048	3.1123	1.3067	0.0003	26.8299	3.7005	0.1902
1049	2.8696	1.4365	3.6976	25.8265	3.6794	0.1204
1050	4.0765	1.3761	5.0166	65.9089	5.2034	0.2416
1051	2.4441	1.6593	3.6742	20.0858	3.4647	0.1105
1052	5.673	1.2526	6.2148	90.973	6.7695	0.2564
1053	3.6063	1.4121	4.7634	51.9872	4.6645	0.1491
1054	1.7428	1.4989	1.8411	2.1053	2.1302	0.1716
1055	4.7999	1.2248	4.9538	72.172	5.557	0.2111
1056	3.9448	1.3938	5.2213	63.1074	5.0813	0.1668
1057	3.0573	1.2816	3.0675	22.5082	3.5658	0.2144
1058	3.3666	1.3686	3.8398	40.6306	4.2057	0.266
1059	2.2511	1.3425	2.3339	5.6631	2.6354	0.1754
1060	2.7213	1.1425	1.9598	8.5486	2.829	0.2464
1061	3.8647	1.2831	0.0003	50.2849	4.6056	0.2958
1062	3.1025	1.2919	3.0709	24.6883	3.65	0.2283
1063	2.4088	1.3189	2.274	8.0426	2.8038	0.1912
1064	2.8354	1.6331	4.439	36.573	4.0583	0.1875
1065	2.4432	1.2659	2.2955	7.1614	2.749	0.1545
1066	4.2287	1.6888	6.9855	88.7466	6.5295	0.387
1067	5.597	1.3082	6.5245	92.6656	6.9547	0.453
1068	2.8739	1.6294	4.5199	37.9647	4.113	0.246
1069	2.4891	1.4973	3.4342	15.6921	3.2458	0.1822
1070	4.5088	1.0361	3.0451	45.8685	4.4414	0.2305
1071	3.0099	1.6924	5.1202	47.3533	4.4793	0.263
1072	2.886	1.2102	0	14.169	3.1785	0.2026
1073	2.2511	1.1655	1.844	2.6516	2.3323	0.1518
1074	2.819	1.7771	4.6286	42.8637	4.332	0.2499
1075	5.5407	1.3875	7.3492	94.6083	7.2747	0.4506
1076	3.0949	1.5569	0.0002	42.3822	4.2983	0.2907
1077	2.8212	1.571	3.9272	31.8797	3.9026	0.1914
1078	3.5437	1.4885	4.5805	54.7534	4.7993	0.5183
1079	3.3771	1.4684	4.2985	47.8517	4.4961	0.4298
1080	2.3819	1.9898	4.1045	31.582	3.8899	0.2954
1081	2.9642	1.7689	4.7193	49.6095	4.5719	0.3825
1082	2.8478	1.548	3.8505	31.6564	3.8941	0.2542
1083	3.5388	1.5831	4.8637	62.5536	5.0645	0.2484
1084	4.8913	1.4219	6.2462	88.5258	6.5211	0.4404
1085	2.631	1.6273	4.0166	27.1899	3.7131	0.2791
1086	2.5113	1.4683	3.0828	15.2269	3.2248	0.1664
1087	5.9887	1.4143	7.7946	97.279	8.0409	0.4698
1088	3.0694	1.4844	4.2971	37.0354	4.0836	0.2802
1089	3.9424	1.6001	5.5674	76.7746	5.7591	0.4162
1090	2.6842	1.624	3.8337	29.5157	3.7931	0.172
1091	2.7056	1.3823	2.9383	17.6359	3.33	0.3198
1092	3.2152	1.4285	3.8217	39.1347	4.1551	0.3929
1093	3.6246	1.0875	2.652	26.0409	3.6878	0.3623
1094	4.2616	1.3184	5.0286	66.3811	5.2455	0.4438
1095	4.1162	1.4253	5.5759	70.1186	5.4307	0.3873
1096	3.0722	1.4931	4.2221	37.8094	4.1088	0.2078
1097	2.3161	1.4041	2.2371	8.612	2.829	0.2267
1098	2.6649	1.2567	2.38	11.2991	3.0101	0.2647
1099	2.8686	1.5486	0	32.7762	3.9278	0.2713
1100	3.6803	1.5898	5.6949	67.6162	5.3087	0.2572
1101	3.9021	1.5966	5.7249	75.0565	5.6833	0.3178
1102	3.0822	1.4288	3.7133	34.2829	3.9657	0.3517
1103	4.2745	1.4176	5.4862	73.6568	5.6286	0.3607
1104	3.9108	1.4823	5.3386	67.9028	5.3255	0.4267
1105	2.5772	1.5822	3.4464	21.8814	3.5405	0.3287
1106	2.9074	1.2205	0.0001	15.2932	3.229	0.3344
1107	1.4503	0.8001	0.4419	0	1.023	0.1282
1108	2.97	1.6981	0.0003	45.1318	4.4246	0.3853
1109	3.0734	1.6113	4.6033	44.3989	4.3951	0.3116
1110	4.0337	1.5491	6.1493	76.1659	5.7338	0.4192
1111	2.8153	1.6928	0.0003	38.9782	4.1509	0.2521
1112	4.9854	1.1777	4.6114	72.6652	5.5739	0.3429
1113	4.3875	1.5863	6.6029	87.2083	6.4201	0.5875
1114	6.1103	0.8545	3.2025	62.6458	5.0645	0.5096
1115	2.8738	0.9253	1.5912	3.6893	2.4754	0.2805
1116	2.3441	1.3267	2.4931	6.9733	2.7322	0.1723
1117	2.0699	1.1075	1.5271	1.561	2.0292	0.2088
1118	3.1206	1.6355	4.8424	48.9373	4.5298	0.3693
1119	2.5385	1.8692	4.479	35.1184	3.9952	0.2386
1120	2.018	1.1643	1.5956	1.6818	2.0586	0.1671
1121	3.5976	1.3615	4.2892	48.1015	4.5004	0.2422
1122	2.4259	0.8175	0.8477	1.1391	1.8397	0.2341
1123	3.5465	1.255	3.1858	38.0424	4.113	0.2551
1124	3.1022	1.4955	3.8254	39.3699	4.1594	0.277
1125	2.3095	1.5709	3.078	12.6617	3.0985	0.2468
1126	2.4558	1.4507	2.8375	12.988	3.1111	0.3058
1127	2.4344	1.112	1.9407	3.4445	2.4417	0.1616
1128	3.5564	1.469	4.7923	53.8832	4.7614	0.2675
1129	1.5746	0.9166	0.7246	0.0597	1.263	0.1031
1130	4.9709	1.2639	0.0003	80.4819	5.9401	0.5313
1131	5.4366	1.2452	5.4113	87.427	6.4369	0.4772
1132	6.3424	1.3537	7.8426	98.1017	8.1924	0.7253
1133	2.4367	1.5436	3.4595	15.892	3.25	0.256
1134	2.8357	1.5198	3.8933	30.0295	3.8141	0.3676
1135	3.3714	1.7046	6.0325	64.0352	5.1234	0.435
1136	3.3242	1.4192	4.2904	42.0622	4.2857	0.3177
1137	3.0553	1.5774	4.5111	42.1421	4.2857	0.2262
1138	3.7275	1.2195	3.5671	40.8682	4.2267	0.4446
1139	3.1568	1.741	5.6637	56.333	4.8456	0.341
1140	3.2083	1.6725	4.8778	54.0568	4.7656	0.4212
1141	2.2701	1.6126	3.2333	12.8574	3.1027	0.1654
1142	3.7744	1.2123	3.6424	41.5037	4.2604	0.371
1143	2.7734	1.5427	0.0004	28.8578	3.7678	0.3062
1144	2.2312	1.3004	2.3049	4.2417	2.5386	0.2322
1145	5.1263	1.3454	0.0001	88.4155	6.5085	0.7968
1146	2.6154	1.3052	2.463	11.6871	3.0479	0.254
1147	2.8884	1.2232	2.7441	14.8954	3.2121	0.4229
1148	4.4039	1.447	5.9453	80.1693	5.9233	0.5635
1149	2.6423	1.2442	2.55	10.3337	2.9553	0.255
1150	4.4773	1.1514	3.8891	56.952	4.8708	0.3163
1151	3.337	1.5972	5.006	54.3176	4.7824	0.2219
1152	1.6791	1.1103	1.0693	0.7184	1.5998	0.1458
1153	2.7837	1.4977	3.8595	26.1125	3.6878	0.2809
1154	4.5722	1.5232	7.1298	87.7558	6.4664	0.4738
1155	1.6639	1.0821	1.1498	0.5384	1.5492	0.1094
1156	2.4771	1.626	3.7851	19.88	3.4605	0.5888
1157	4.2816	1.4161	5.5387	73.7563	5.6328	0.2187
1158	3.0716	1.5755	4.5274	42.4624	4.3067	0.2506
1159	3.5763	1.492	4.9199	56.5096	4.8582	0.4676
1160	3.1476	1.5476	4.5493	43.5081	4.3572	0.1859
1161	3.1512	1.5133	4.4948	41.8226	4.2772	0.3217
1162	2.4876	1.7356	4.1093	25.4699	3.671	0.294
1163	4.5577	1.2546	4.8759	69.0546	5.3802	0.5133
1164	3.2529	1.6646	5.0182	55.7166	4.8203	0.3554
1165	5.2331	1.6117	8.8164	96.6942	7.8767	0.5948
1166	2.9152	1.5278	3.9491	33.8293	3.9531	0.216
1167	2.7807	1.1093	2.1047	8.2322	2.8206	0.198
1168	4.4804	1.4369	0.0003	81.9498	5.9949	0.3788
1169	2.343	1.5345	3.3481	12.4663	3.09	0.203
1170	2.5504	1.3887	2.9124	13.3806	3.1279	0.1959
1171	2.721	1.6069	4.168	30.1031	3.8184	0.137
1172	3.0524	1.3212	0.0003	24.901	3.6584	0.1577
1173	4.0071	1.3046	4.5178	56.5979	4.8624	0.3155
1174	2.9751	1.3462	3.4148	23.77	3.6163	0.2539
1175	3.6421	1.4636	4.8133	57.0406	4.8708	0.2378
1176	3.1189	1.2902	3.2487	25.1141	3.6668	0.1719
1177	2.9326	2.4596	7.693	79.9613	5.9149	0.3508
1178	4.6622	1.5436	7.7018	90.1898	6.6853	0.4082
1179	3.4693	1.4297	4.7108	48.5188	4.5214	0.2151
1180	2.3024	1.4105	2.6408	8.2954	2.8206	0.2172
1181	2.5172	1.8531	4.7694	32.8512	3.9278	0.3273
1182	4.2844	1.0936	3.5952	45.2952	4.4288	0.3797
1183	3.4884	1.2956	0.0001	39.4484	4.1594	0.3039
1184	2.3612	1.2077	0.0001	4.3033	2.5386	0.2133
1185	2.1569	1.3532	2.1665	4.1188	2.5259	0.176
1186	2.3441	1.5636	0.0002	13.5117	3.1406	0.1981
1187	2.4456	1.2072	2.2754	5.7252	2.6396	0.2317
1188	4.4726	1.5088	7.0157	85.7944	6.2601	0.3197
1189	4.5213	1.3864	5.4935	78.9256	5.8559	0.2521
1190	2.4927	1.6072	3.7941	19.6061	3.4521	0.1515
1191	4.7334	1.3713	5.9203	83.5393	6.0875	0.407
1192	4.3894	1.5244	6.9045	85.2542	6.1927	0.3629
1193	4.1287	1.5382	6.4204	78.7194	5.8433	0.5931
1194	4.1422	1.507	6.2183	76.5714	5.7549	0.2167
1195	2.6829	1.5513	3.7926	24.6174	3.6458	0.1286
1196	2.7116	1.6986	4.3171	34.8901	3.9868	0.1195
1197	4.0711	1.3324	4.9407	62.2775	5.0434	0.1953
1198	2.494	1.6038	3.9082	19.5377	3.4479	0.1466
1199	3.7795	1.5526	5.6288	68.4775	5.3507	0.1905
1200	3.5266	1.269	3.7673	38.5875	4.1299	0.1989
1201	2.6252	1.5006	3.5187	19.743	3.4563	0.1083
1202	2.9292	1.5369	3.7833	35.1946	3.9952	0.1584
1203	4.5277	1.4723	6.6678	85.47	6.2011	0.2229
1204	3.149	1.4844	4.311	40.2354	4.2015	0.1435
1205	6.1892	1.5246	10.0451	99.5231	8.9376	0.392
1206	4.2783	1.4587	5.866	77.0799	5.7844	0.175
1207	2.2518	1.9109	4.4374	21.119	3.5195	0.1727
1208	2.7835	1.8147	4.6825	43.2661	4.3446	0.1901
1209	2.4794	1.5723	0.0001	18.5158	3.3679	0.1449

## Sheet: mKO-MreCD
n	Axis	Dia	Volume	Age	Area	FluorTotal
count	664	664	664	664	664	664
mean	3.6978	1.2704	3.4673	44.2781	4.3166	0.277
stdev	1.0113	0.157	1.6905	28.5922	1.2395	0.1109
---	---	---	---	---	---	---
1	4.0109	1.2303	3.8705	55.4283	4.6098	0.2768
2	3.3335	1.2981	3.4181	33.1206	3.9657	0.2737
3	3.1018	1.2445	2.9956	18.923	3.5279	0.2483
4	3.0433	1.6716	5.2711	51.7997	4.4877	0.2735
5	3.504	1.1952	3.1115	30.6776	3.8815	0.2272
6	4.4984	1.2979	5.3283	80.6811	5.477	0.3394
7	2.382	1.3385	2.3237	6.9084	2.8038	0.1695
8	4.0327	1.2648	0.0001	60.3027	4.7572	0.331
9	2.8091	1.1628	2.4489	9.2094	2.9764	0.21
10	2.9896	1.3766	3.4777	24.8744	3.7089	0.2592
11	2.5477	1.3842	2.9712	11.5477	3.1153	0.2488
12	4.3731	1.2997	4.9842	76.184	5.3213	0.3772
13	2.8564	1.4094	3.401	21.1733	3.5994	0.1818
14	3.0393	1.4159	3.7224	30.5431	3.8731	0.3211
15	4.55	1.2486	4.9415	78.0408	5.3465	0.4234
16	3.5568	1.2382	3.5604	37.1457	4.0752	0.3258
17	3.4525	1.5083	4.9615	58.823	4.7193	0.3065
18	3.1061	1.2359	2.9279	18.6751	3.511	0.2296
19	4.3581	1.3548	5.3564	81.6359	5.5107	0.3213
20	3.5916	1.381	4.2946	53.5237	4.5509	0.4047
21	4.4996	1.2421	4.793	73.987	5.2581	0.4694
22	4.7725	1.3806	5.9682	88.9049	6.1801	0.3544
23	3.1504	1.4534	3.9844	38.1343	4.1257	0.2646
24	3.4535	1.3638	4.3307	45.9976	4.3109	0.3473
25	2.2956	1.3715	2.7004	6.3389	2.7448	0.1795
26	4.6245	1.2228	4.669	77.2952	5.3339	0.3469
27	2.3685	1.636	3.3484	14.5249	3.3005	0.2702
28	3.0825	1.4388	3.8765	33.9442	3.991	0.2518
29	3.5559	1.2665	3.4448	38.8447	4.1594	0.1782
30	4.2928	1.2265	4.2786	64.8351	4.9424	0.2576
31	3.9454	1.2973	4.4029	60.4681	4.7572	0.3223
32	5.5041	1.3106	0.0003	94.8699	6.8453	0.3654
33	3.4894	1.3702	4.3935	48.7169	4.3783	0.3128
34	5.0295	1.3832	6.6206	92.9922	6.5464	0.5056
35	3.7234	1.3392	4.3877	54.9498	4.6014	0.2379
36	2.583	1.3282	2.9491	10.4908	3.0522	0.1697
37	2.7314	1.511	3.7261	22.566	3.6373	0.1599
38	4.0145	1.3274	4.7398	65.0058	4.9508	0.2702
39	4.0674	1.4588	5.7369	80.8716	5.477	0.3192
40	8.2551	1.1638	8.1983	100	9.3165	0.5673
41	5.2514	1.2888	5.8917	90.9341	6.4116	0.4519
42	3.7976	1.2578	3.9496	50.7132	4.4372	0.241
43	2.9276	1.446	3.9345	27.2203	3.7847	0.1784
44	4.1106	1.1844	3.878	53.6815	4.5677	0.2332
45	3.0417	1.4544	4.0361	33.3946	3.9699	0.2131
46	5.0036	1.2953	5.9663	88.1012	6.1212	0.2925
47	4.4768	1.229	4.697	71.644	5.1781	0.2231
48	4.7567	1.2423	5.0901	82.5971	5.5781	0.3001
49	4.4587	1.2723	5.002	76.5535	5.3255	0.1928
50	3.6192	1.3435	4.4369	51.4884	4.4751	0.2383
51	4.3174	1.2385	4.6853	66.3781	5.0182	0.2129
52	1.9455	1.4887	2.2608	3.4129	2.4207	0.4539
53	4.0015	1.2397	4.1765	56.551	4.6309	0.1728
54	4.0708	1.0918	3.261	40.2759	4.1888	0.1628
55	3.9642	1.2054	0.0001	51.0228	4.4667	0.3384
56	5.2389	1.2367	4.4395	88.7036	6.1506	0.4409
57	3.9283	1.1872	3.7131	48.1081	4.3614	0.2772
58	3.2939	1.1916	2.9052	21.6782	3.6205	0.3406
59	2.6357	1.3127	2.6978	10.725	3.09	0.2207
60	3.1636	1.4112	3.9019	35.3274	4.0373	0.3212
61	2.6016	1.2749	2.6032	8.9777	2.968	0.2249
62	3.2341	1.2677	3.1345	26.1729	3.7552	0.1979
63	3.9974	1.2899	4.4679	61.6309	4.7993	0.3016
64	3.6822	1.3082	4.0572	50.8679	4.4498	0.2971
65	4.2295	1.3127	4.9212	71.8229	5.1824	0.3249
66	5.4612	0.963	0.0003	67.5898	5.0603	0.4445
67	2.2578	1.441	2.7863	7.0226	2.808	0.1776
68	2.7655	0.9196	1.2002	3.079	2.3617	0.3105
69	3.4278	1.3584	4.1533	43.4756	4.2604	0.3207
70	4.0865	1.2254	3.9802	58.1702	4.6856	0.4223
71	3.5485	1.3812	4.4321	52.1116	4.4919	0.2283
72	3.6866	1.4053	4.7063	60.6336	4.7572	0.3245
73	4.3828	1.1124	3.482	55.5881	4.6098	0.3034
74	3.8852	1.2992	4.282	58.3331	4.6856	0.3804
75	3.8201	1.4756	5.2226	71.2869	5.1697	0.3765
76	4.6791	1.0124	3.2401	52.5808	4.5172	0.3714
77	4.9575	1.306	5.6419	87.701	6.1085	0.5033
78	3.4703	0.9019	0.0002	8.6307	2.9553	0.331
79	3.8128	1.0528	2.4228	26.9577	3.7763	0.405
80	3.5233	1.168	3.1123	28.5402	3.8226	0.3448
81	6.6875	1.2049	7.0473	98.7003	7.7462	0.5663
82	3.1768	0.9868	1.8334	8.3999	2.9259	0.2981
83	3.2545	1.428	4.1978	40.8524	4.2099	0.2837
84	3.703	1.0845	2.9588	26.3034	3.7636	0.282
85	3.762	1.1278	2.6902	33.5318	3.9699	0.2742
86	3.0273	1.0144	1.9178	7.7096	2.8501	0.2206
87	4.0893	1.0468	3.0673	35.8845	4.0457	0.5474
88	3.6813	1.3465	4.3389	53.8394	4.5677	0.3649
89	2.7301	1.394	3.0602	15.8546	3.3889	0.3199
90	3.8228	1.3176	4.2885	57.8449	4.6645	0.2608
91	4.2321	1.2273	4.3689	62.6351	4.8708	0.3241
92	2.989	1.2864	3.2385	17.934	3.49	0.2734
93	3.6189	1.0176	0.0001	17.6878	3.4605	0.3231
94	2.8957	1.2712	2.8559	15.007	3.3342	0.2512
95	4.1012	1.2298	4.1153	58.9867	4.7193	0.3964
96	3.4335	1.3882	4.2755	47.6533	4.353	0.2708
97	4.9931	1.2624	5.6186	86.507	5.9612	0.3985
98	3.3908	1.2734	3.2925	33.6691	3.9699	0.3033
99	4.5665	1.2382	4.743	76.7386	5.3255	0.2946
100	2.6954	1.2253	2.1898	9.3254	2.9806	0.2344
101	4.2717	1.3114	5.0212	72.9009	5.2329	0.3959
102	3.1576	1.3751	3.7073	32.0297	3.9362	0.3052
103	6.9599	1.2245	4.0719	99.3487	8.2008	0.5102
104	3.5146	1.4103	4.5258	53.0515	4.5298	0.2803
105	2.7188	1.5386	3.7125	23.5874	3.6752	0.223
106	4.0276	1.3798	5.0208	70.5754	5.1487	0.3585
107	2.802	1.5991	4.0727	31.7583	3.932	0.1933
108	4.271	1.2844	4.8053	69.8673	5.1318	0.3101
109	3.998	1.4215	5.4273	73.8054	5.2497	0.4085
110	4.1595	1.415	5.4903	80.3009	5.456	0.3448
111	3.649	1.5853	5.7333	73.4429	5.2455	0.3994
112	6.4074	1.2422	6.8352	98.2696	7.6283	0.3652
113	5.9547	1.3276	7.3209	97.626	7.5273	0.4757
114	4.4742	1.2534	4.7675	74.3508	5.2708	0.3439
115	4.5915	1.3411	5.6321	84.9303	5.7717	0.3252
116	4.3093	1.3128	5.024	75.2645	5.2876	0.2423
117	2.4891	1.4249	2.9977	11.3122	3.1111	0.1419
118	4.0913	1.3295	4.9808	67.7637	5.0603	0.2755
119	2.7856	1.3569	3.0504	15.7332	3.3847	0.1139
120	5.8942	1.1456	5.5769	92.1654	6.4706	0.2956
121	2.9047	1.389	0.0002	21.8047	3.6205	0.1448
122	4.3877	1.3024	4.9822	78.6025	5.3507	0.2156
123	3.3343	1.3863	4.2227	40.9969	4.2099	0.197
124	3.9047	1.2403	4.16	52.4242	4.513	0.1677
125	4.8004	1.2889	5.5161	85.3229	5.8307	0.2674
126	5.1086	1.3562	6.3477	92.785	6.5337	0.3119
127	4.2627	1.4396	5.8841	84.1484	5.6917	0.237
128	3.9858	1.2918	4.3071	61.2977	4.7908	0.1776
129	2.7	1.4707	3.4848	18.4276	3.5068	0.0981
130	2.7059	1.4686	3.6229	18.799	3.511	0.1801
131	4.2205	1.3332	5.0134	73.624	5.2455	0.3648
132	3.3678	1.0923	2.2964	16.9517	3.4226	0.2437
133	3.832	0.9885	2.4286	20.7958	3.5784	0.3165
134	2.7894	1.0472	1.8232	5.3193	2.6859	0.2529
135	2.1903	0.8468	0.8138	0.4359	1.7008	0.2064
136	4.6667	1.1154	3.7969	64.4945	4.9382	0.4021
137	2.755	0.8054	1.0105	1.7514	2.0797	0.229
138	4.7924	1.1699	4.2877	75.8155	5.3129	0.3549
139	5.2763	1.258	5.2304	90.3223	6.298	0.4128
140	2.9286	0.9519	1.6164	4.5312	2.5933	0.2527
141	3.9305	1.1264	3.1917	38.7023	4.1551	0.3846
142	3.4047	1.413	4.0239	49.0222	4.3825	0.2843
143	3.9793	1.2906	4.2475	61.1314	4.7782	0.3001
144	2.7724	1.1188	2.3241	7.5949	2.8332	0.1817
145	4.9672	1.2033	4.5731	83.3706	5.6665	0.6802
146	3.2933	1.2987	3.5347	31.4873	3.9152	0.2938
147	2.514	1.3997	2.8563	10.9596	3.0985	0.1959
148	4.237	1.1567	3.4858	55.7482	4.614	0.3826
149	2.3653	1.4754	2.9021	10.0235	3.0227	0.2359
150	3.3989	1.1819	3.0958	25.2627	3.7173	0.4076
151	3.6593	0.7851	1.4238	6.1117	2.7406	0.3807
152	2.5622	1.6603	4.1494	23.4593	3.6626	0.5059
153	3.6001	1.096	2.5604	24.1008	3.6878	0.6799
154	3.3183	1.0245	1.9522	12.1383	3.1742	0.3008
155	5.9637	1.288	6.7848	96.5597	7.3252	0.5507
156	3.8031	1.1101	0.0004	32.8471	3.9573	0.4472
157	2.8327	1.413	3.4292	20.5447	3.5742	0.2831
158	2.7452	1.3085	2.7385	13.0882	3.2248	0.3367
159	3.2031	1.2398	3.129	22.9482	3.6415	0.4531
160	1.9123	1.0392	1.1984	0.6543	1.7555	0.2395
161	4.941	1.2295	0.0001	84.7344	5.7507	0.4753
162	2.6725	0.9853	1.5742	3.5243	2.4249	0.2313
163	4.1366	1.308	4.5482	67.0692	5.0434	0.3182
164	5.4346	1.2431	0.0002	91.1386	6.4243	0.6073
165	3.6689	1.2827	4.0795	47.8047	4.353	0.3843
166	4.511	1.1795	4.293	66.5506	5.0224	0.4107
167	2.386	1.4223	2.7323	8.7463	2.9595	0.2342
168	2.465	1.3065	2.3864	7.9393	2.8543	0.4486
169	5.2416	1.0639	4.3459	77.4813	5.3339	0.4268
170	3.7835	1.0343	2.7027	23.9723	3.6836	0.3513
171	2.9428	1.2027	2.6366	13.2074	3.229	0.3078
172	4.1574	1.089	0.0007	43.9174	4.273	0.353
173	6.2931	0.8729	3.3333	77.1094	5.3297	0.4997
174	3.8842	1.0714	3.048	31.6227	3.9152	0.3804
175	3.7672	1.1517	3.2698	36.3036	4.0541	0.4312
176	3.1896	1.002	0.0001	9.4416	2.9806	0.3394
177	3.2292	1.2952	3.6201	28.6729	3.8226	0.2097
178	4.7698	1.3704	5.5346	88.5025	6.1338	0.5872
179	4.3898	1.1352	3.8708	58.6595	4.7066	0.4889
180	2.7547	1.0557	1.9941	4.981	2.6691	0.3019
181	4.3511	1.0543	0.0006	47.3508	4.3488	0.4192
182	2.8096	0.9798	0.0006	4.0829	2.547	0.264
183	2.3099	0.9939	0.0001	1.8616	2.0839	0.237
184	2.4067	1.2456	0	4.8685	2.6649	0.1159
185	2.5514	1.221	0.0002	6.6803	2.7954	0.2043
186	5.328	1.2778	6.0147	91.9594	6.4579	0.3533
187	5.5032	1.0372	0.0003	81.0623	5.477	0.3754
188	2.9619	1.3625	3.3334	22.6933	3.6373	0.288
189	4.1978	1.2721	4.5384	65.6903	4.9929	0.3612
190	3.3598	1.4808	4.5218	52.2678	4.5046	0.3234
191	4.9675	1.2051	4.941	83.759	5.6749	0.3815
192	5.2308	1.2603	5.5043	89.9159	6.2517	0.3837
193	5.7908	1.2614	6.3413	95.5013	6.9631	0.3221
194	3.0461	1.2285	0	16.7072	3.4184	0.1769
195	3.975	1.3813	5.1758	68.4615	5.0813	0.2135
196	3.2674	1.5653	4.826	54.1558	4.5888	0.172
197	3.2807	1.4046	3.953	40.1322	4.1846	0.1249
198	3.0297	1.5144	4.1946	37.8512	4.0962	0.1346
199	3.59	1.4495	4.8217	59.9726	4.7529	0.1463
200	2.3973	1.4869	2.9691	10.8422	3.09	0.0993
201	4.5504	1.2842	5.2216	81.2532	5.4897	0.1722
202	2.7742	1.318	3.1273	14.4046	3.2837	0.1
203	3.1469	1.3496	3.7594	30.1403	3.8562	0.1055
204	2.5155	1.2601	2.157	7.4802	2.829	0.1621
205	3.8201	1.2146	0	46.4472	4.3235	0.2145
206	4.971	1.1298	4.3442	77.6675	5.3423	0.3719
207	1.8473	0.8073	0.7319	0	1.3514	0.1241
208	5.045	1.0261	3.5283	65.1766	4.9508	0.3762
209	2.9781	1.3096	2.7383	19.0471	3.5321	0.228
210	5.7376	1.1717	4.9791	91.3433	6.4285	0.4632
211	3.3695	1.2191	2.9943	27.7468	3.7889	0.2454
212	3.5573	1.1276	3.0263	25.7821	3.7384	0.2937
213	2.5856	1.0191	1.4855	3.3015	2.4123	0.2284
214	3.5386	1.0372	0.0004	17.1966	3.4395	0.2404
215	2.7959	1.0984	2.012	7.1369	2.8122	0.2635
216	2.7876	0.8361	1.0041	2.3031	2.1807	0.2279
217	3.1071	1.3893	3.6183	30.947	3.9026	0.2393
218	3.9583	0.9866	2.3688	24.3582	3.6963	0.2894
219	2.2709	1.0611	0.0011	2.1926	2.1681	0.1603
220	2.2095	0.9603	1.2141	1.2018	1.9239	0.1806
221	3.0879	1.3177	3.3021	24.4871	3.6963	0.2506
222	2.8182	0.6806	0.8462	0.873	1.8187	0.1664
223	2.0246	1.0802	1.3421	1.4214	1.9365	0.1796
224	5.3889	1.0962	4.3456	83.1768	5.6497	0.3933
225	2.6026	1.4879	0.0002	16.0977	3.3974	0.2455
226	4.0616	1.0899	2.8216	39.4155	4.172	0.2432
227	4.2558	1.2251	4.363	62.8031	4.8919	0.3896
228	4.9952	1.0642	3.8592	68.1122	5.0729	0.4034
229	5.8982	1.0539	4.6564	86.7054	5.978	0.5398
230	2.371	1.3046	2.514	5.8848	2.728	0.1571
231	4.0389	1.1264	3.0549	44.2128	4.2772	0.2183
232	4.5144	1.2916	4.8397	80.4909	5.4728	0.3686
233	4.4619	1.2594	4.6308	74.8984	5.2792	0.3992
234	4.0194	1.1708	3.692	49.6348	4.4119	0.3805
235	4.4009	1.0304	3.2469	45.6986	4.3067	0.3985
236	2.417	1.2791	1.9576	6.2252	2.7406	0.3126
237	4.2492	1.3561	5.216	79.1664	5.3676	0.3826
238	2.0062	0.9036	1.0088	0.3268	1.6376	0.2384
239	2.2549	0.964	0.0002	1.5313	1.9744	0.2185
240	5.5569	1.172	4.9601	89.7132	6.218	0.5984
241	3.1301	1.1045	2.5786	12.3752	3.1953	0.3184
242	2.0645	1.1485	1.694	1.9718	2.0881	0.21
243	3.1552	1.4457	3.828	37.9927	4.113	0.2369
244	3.0879	1.3478	3.3628	26.8266	3.772	0.3307
245	1.9011	1.0851	1.3082	0.7636	1.8102	0.1665
246	4.958	1.1973	4.686	82.9833	5.6286	0.2999
247	5.5255	1.2846	6.1516	94.0323	6.7442	0.5172
248	2.9812	1.6008	4.5351	41.4312	4.2225	0.2772
249	3.2781	1.272	0.0001	28.8057	3.8226	0.2546
250	3.9406	1.2544	4.2524	55.1091	4.6056	0.3264
251	5.929	1.3253	6.9389	97.4121	7.4809	0.5294
252	3.2106	1.3043	3.4635	28.9386	3.8226	0.172
253	2.6781	1.1574	1.9425	7.2512	2.8122	0.2513
254	2.6358	1.4759	3.2519	17.0741	3.4226	0.23
255	3.5601	1.1926	3.2021	32.3017	3.9404	0.3359
256	3.831	1.254	3.9736	51.1778	4.4667	0.3165
257	1.9435	1.1024	0	1.0921	1.8818	0.1845
258	3.0281	0.8951	1.5709	3.971	2.5386	0.1969
259	3.2726	1.0919	2.2501	14.7658	3.3174	0.2055
260	2.3951	1.3242	0.0004	6.7943	2.7954	0.2551
261	4.8546	1.2942	5.7004	85.9137	5.9233	0.4723
262	3.4638	1.3458	4.0929	44.065	4.273	0.3492
263	6.3037	1.3011	7.5212	99.1322	7.8388	0.6129
264	2.5654	1.5167	3.4012	16.2194	3.3974	0.2156
265	4.214	1.1277	3.78	51.644	4.4793	0.2867
266	3.8866	1.2798	4.3357	56.0688	4.6224	0.318
267	5.4615	1.2688	6.3095	93.4073	6.5842	0.4896
268	7.7653	1.1594	7.876	99.7826	8.7144	0.5684
269	2.5597	0.9723	1.4455	2.746	2.286	0.1559
270	2.3252	1.1782	1.9958	3.8592	2.4417	0.1681
271	3.9355	1.2911	4.5676	59.1505	4.7235	0.3016
272	3.5476	1.3051	3.9473	43.77	4.2646	0.3134
273	3.7114	1.4117	4.6398	61.9648	4.8119	0.2913
274	4.7316	1.2487	5.2115	82.4043	5.5739	0.3445
275	3.2961	1.4059	0.0002	41.1415	4.2099	0.2367
276	4.207	1.2632	4.5251	65.5189	4.9719	0.208
277	4.3374	1.2166	4.1503	65.3476	4.9592	0.2898
278	4.3513	1.199	4.448	63.8155	4.9087	0.2694
279	2.1372	1.1979	1.9478	2.6351	2.2523	0.1555
280	5.0149	1.0799	4.0651	70.9307	5.1655	0.3748
281	3.9604	1.2558	4.25	57.1965	4.6351	0.2518
282	3.8702	1.3792	4.8294	64.1546	4.9298	0.3059
283	3.9509	1.1465	3.5177	42.158	4.2478	0.2096
284	2.6689	1.1025	1.7112	5.2065	2.6817	0.2169
285	4.0497	1.1965	3.7733	53.3661	4.5382	0.2092
286	3.8012	1.3591	4.6149	60.9653	4.7698	0.3202
287	2.944	1.2038	2.6486	13.5655	3.2332	0.1214
288	2.7239	1.4861	3.5724	20.6702	3.5742	0.1696
289	3.489	1.4448	4.3449	54.4729	4.593	0.2506
290	3.184	1.4131	4.0934	37.005	4.0709	0.1688
291	2.4026	1.0091	1.5646	2.4137	2.206	0.138
292	2.8221	1.4293	0.0001	20.9215	3.5952	0.2218
293	3.012	1.4109	3.7946	29.0716	3.8226	0.2131
294	3.2559	1.44	4.4139	42.0124	4.2436	0.2098
295	4.1737	1.2331	4.2897	62.1321	4.8203	0.226
296	2.6237	1.3739	2.9364	12.4938	3.1995	0.1327
297	3.0879	1.316	3.122	24.2294	3.6921	0.1669
298	2.465	1.0865	1.6118	3.6359	2.4249	0.1589
299	2.9219	1.1244	0.0003	9.7905	3.0143	0.148
300	3.8595	1.4863	5.6387	74.1688	5.2623	0.2447
301	3.0164	1.4101	3.89	29.338	3.8268	0.1599
302	3.1892	1.5504	3.9749	50.5586	4.4288	0.5417
303	4.7048	1.1392	0.0002	68.6365	5.0813	0.2149
304	4.576	1.1123	4.0041	62.2996	4.8245	0.2411
305	3.835	1.3385	4.4899	59.8078	4.7487	0.1685
306	3.893	1.3991	5.0642	66.7233	5.0266	0.1408
307	4.2148	1.2502	0.0002	64.3244	4.934	0.1373
308	3.4807	1.383	4.126	49.4814	4.4035	0.1314
309	2.8237	1.2522	2.7636	12.6124	3.1995	0.1864
310	4.3956	1.1831	4.019	62.9714	4.9003	0.2838
311	4.4544	1.104	3.4224	57.5204	4.6561	0.3023
312	5.6707	1.0781	2.7863	85.5196	5.8644	0.3915
313	3.3453	1.2385	3.2012	28.2753	3.8141	0.2851
314	3.0367	1.3811	0.0001	27.3517	3.7847	0.2434
315	2.9521	1.1517	2.3882	11.6656	3.1153	0.217
316	5.0811	1.0072	3.478	63.1398	4.9003	0.3646
317	1.9183	0.906	0.8284	0.2178	1.5619	0.1597
318	4.4606	1.0949	3.3422	56.3901	4.6267	0.2913
319	2.42	1.3451	2.6771	8.0543	2.8669	0.1893
320	4.0007	1.3217	4.1776	63.985	4.9129	0.3276
321	2.4026	1.3602	0.0002	8.1694	2.8711	0.1868
322	3.8169	1.3408	4.6066	59.3146	4.7319	0.301
323	3.6878	1.2964	4.1622	49.9421	4.4204	0.3014
324	3.4563	1.3625	4.1386	46.1473	4.3109	0.2867
325	3.1083	1.2153	2.8849	17.8108	3.4605	0.2471
326	3.8787	0.991	2.5277	22.4388	3.6331	0.2674
327	3.0201	1.3992	3.7319	28.0108	3.8057	0.2668
328	3.7584	1.2157	3.4829	42.4498	4.252	0.2983
329	3.4789	1.2581	3.4828	35.4665	4.0373	0.2959
330	4.2776	1.3082	4.9983	72.7207	5.2287	0.4123
331	2.4143	1.5586	3.4039	13.8048	3.2416	0.2416
332	4.2397	1.4081	5.5773	82.2118	5.5444	0.4266
333	2.6883	1.4119	0.0001	15.4907	3.3679	0.1851
334	3.4405	1.3967	4.3458	49.1751	4.3867	0.2839
335	2.5533	1.4581	3.2188	14.1644	3.2669	0.2039
336	2.6709	1.5042	3.4818	19.1713	3.5321	0.2572
337	3.3664	1.4311	4.434	48.8695	4.3783	0.3028
338	5.634	1.3518	7.0765	95.7123	7.2241	0.5247
339	3.4024	1.3811	0.0001	44.8053	4.2899	0.2608
340	3.6441	1.2739	3.8531	44.9538	4.2941	0.3323
341	5.5679	1.2805	6.337	94.2413	6.7779	0.5707
342	3.3118	1.3498	3.9654	37.2865	4.0794	0.2444
343	4.0241	1.4168	5.1639	74.5331	5.2708	0.3409
344	6.2861	1.2611	7.3117	97.8402	7.5862	0.5936
345	5.2369	1.247	5.746	89.5107	6.1969	0.3821
346	3.5753	1.4197	4.6507	57.3583	4.6435	0.3003
347	5.0956	1.2266	5.3281	86.1112	5.9275	0.247
348	4.3489	1.2592	4.8209	70.2209	5.136	0.2959
349	4.8442	1.3367	6.016	87.5013	6.0917	0.4563
350	3.4672	1.3355	4.0087	42.3038	4.2478	0.2089
351	4.903	1.172	4.8607	80.1112	5.4518	0.3553
352	5.6287	1.163	5.29	90.119	6.2559	0.2426
353	2.3133	1.3966	2.7042	7.3657	2.8122	0.1445
354	3.4889	1.3588	4.0884	47.049	4.3446	0.2433
355	3.8929	1.4029	5.0718	66.8961	5.0392	0.2773
356	2.9928	0.9706	1.817	5.5452	2.7027	0.2512
357	4.4649	1.1349	3.955	61.4642	4.7908	0.3158
358	4.1208	1.3922	0.0002	76.3686	5.3213	0.35
359	5.4489	1.2498	5.9788	92.5782	6.4748	0.3919
360	4.0266	1.0924	3.0672	38.418	4.1425	0.2961
361	2.9685	1.396	3.5964	25.6521	3.7257	0.1959
362	3.2593	1.0654	2.4714	13.3267	3.229	0.2374
363	3.0843	1.0916	2.3505	11.4299	3.1111	0.1867
364	3.3323	1.2987	3.3924	33.2575	3.9657	0.1947
365	3.1297	1.2668	3.2397	21.9313	3.6205	0.2024
366	2.6382	1.529	3.5579	19.2956	3.5321	0.1263
367	3.3589	1.3618	4.0999	39.7017	4.1762	0.184
368	4.889	1.2723	5.5035	85.7165	5.8728	0.2737
369	3.4226	0.814	1.4749	4.756	2.6438	0.1699
370	6.8594	1.1802	6.9575	98.9161	7.7967	0.3415
371	2.8949	1.4631	3.9638	27.0889	3.7763	0.142
372	3.5117	1.3339	4.2	45.4002	4.3025	0.1465
373	2.9538	1.4136	3.8116	26.0426	3.7468	0.1239
374	2.9219	0.988	1.9598	5.0937	2.6775	0.1568
375	5.5759	0.9824	3.745	74.7156	5.2708	0.3176
376	5.8041	1.165	5.136	92.3716	6.4706	0.4248
377	2.6733	1.4365	3.1159	16.3412	3.3974	0.1777
378	3.2395	1.4089	0.0001	38.2761	4.1383	0.1854
379	3.5937	1.4435	4.4345	59.6432	4.7403	0.3323
380	2.4185	1.3371	2.5046	7.8244	2.8501	0.1707
381	4.4284	1.2584	4.7003	73.0813	5.2329	0.3264
382	4.535	1.2522	0.0001	77.854	5.3423	0.2855
383	4.0652	0.9634	2.349	25.3924	3.7173	0.2268
384	2.0216	1.0312	0.0003	0.9825	1.8566	0.1551
385	2.5765	1.5167	3.1071	16.5851	3.4142	0.2192
386	2.9134	1.4697	3.7011	28.4077	3.8184	0.2174
387	2.3283	1.1371	1.7312	3.1902	2.3702	0.1517
388	2.2574	1.1566	1.713	2.9679	2.3239	0.1339
389	3.4871	1.2618	3.352	36.5838	4.0583	0.3012
390	2.4998	1.3748	2.7193	10.1402	3.0311	0.173
391	5.495	1.2594	6.0365	93.1996	6.58	0.4396
392	2.971	1.303	3.0317	18.5513	3.5068	0.1961
393	2.9362	1.2567	2.9474	15.2487	3.3511	0.2323
394	3.1526	1.3384	3.3381	29.6049	3.8352	0.1892
395	3.2108	1.2316	3.1665	22.1849	3.6289	0.3011
396	4.4142	1.2967	4.8175	78.7903	5.3634	0.2896
397	3.4809	1.3393	3.6631	44.3607	4.2772	0.3029
398	2.6684	1.3323	2.5206	12.2567	3.1742	0.1889
399	2.41	0.869	1.0587	1.3115	1.9323	0.149
400	2.581	1.4634	3.0157	14.8863	3.3174	0.3093
401	3.8637	1.2746	4.1535	53.9975	4.5761	0.3199
402	5.4754	1.2943	6.1635	93.8237	6.7274	0.5588
403	4.0423	1.0958	3.1588	39.5585	4.172	0.3362
404	3.3407	1.1468	0.0002	19.5446	3.5489	0.339
405	3.5192	1.1696	3.0384	29.2048	3.8226	0.3881
406	4.3621	1.0191	0.0003	41.5763	4.2225	0.2722
407	3.424	1.2924	3.4727	36.7241	4.0667	0.2695
408	3.5094	1.1776	2.9752	29.7386	3.8352	0.2669
409	2.2976	1.2654	2.205	4.1948	2.5638	0.1969
410	3.1083	1.3419	3.4895	27.4833	3.7847	0.39
411	2.7198	1.4028	3.1269	15.9761	3.3932	0.157
412	2.7596	1.3019	2.8991	13.446	3.229	0.126
413	4.0603	1.2812	4.5861	62.4672	4.8498	0.3386
414	4.9006	1.1421	4.5032	75.9997	5.3171	0.4558
415	4.0545	1.408	5.0952	75.0813	5.2834	0.3379
416	3.1865	1.2333	2.8863	21.2994	3.6037	0.2425
417	2.408	1.2178	2.0488	4.6436	2.6143	0.2088
418	6.4603	1.1103	5.7236	95.2905	6.9084	0.4534
419	3.8268	1.3031	4.2749	56.2293	4.6224	0.3314
420	3.3998	1.2605	3.332	32.4378	3.9447	0.1922
421	5.214	1.2369	5.451	88.3017	6.1212	0.4054
422	4.5747	1.1404	4.117	64.6647	4.9382	0.3386
423	2.7655	1.4199	3.4334	18.1806	3.4942	0.2081
424	4.5932	1.2001	4.5951	72.1813	5.2034	0.2283
425	3.6628	1.3846	4.5089	57.6825	4.6603	0.3528
426	4.2772	1.3446	5.2365	78.9782	5.3634	0.4163
427	4.2691	1.2659	4.5149	67.9378	5.0603	0.32
428	2.8414	1.4245	3.5273	21.5518	3.6121	0.274
429	4.6605	1.109	0.0002	63.3084	4.9045	0.2822
430	4.1692	1.1758	3.9755	55.2686	4.6056	0.3782
431	2.8263	1.2252	2.7212	12.02	3.1406	0.1727
432	3.1858	1.4465	3.8736	38.9871	4.1594	0.2706
433	4.0314	1.3367	4.8863	66.2059	5.0055	0.3432
434	3.659	1.2922	4.0737	48.4122	4.3698	0.2412
435	5.0998	1.2661	5.6648	87.901	6.1127	0.4111
436	2.7838	1.4546	3.407	21.0474	3.5952	0.208
437	3.0683	1.3907	3.9267	30.0063	3.852	0.2033
438	5.9673	1.2941	0.0002	96.7724	7.3631	0.2955
439	4.3979	1.2345	4.5385	69.1627	5.1024	0.2962
440	3.6802	1.3551	4.4394	54.6317	4.593	0.2862
441	3.0602	1.471	3.8993	35.6057	4.0373	0.2389
442	3.2418	1.4783	4.4915	46.5974	4.3235	0.2428
443	3.4545	1.1824	3.3807	27.615	3.7847	0.2375
444	2.4399	1.2726	2.479	6.4526	2.7575	0.1011
445	2.9493	1.5217	4.109	34.0819	3.991	0.1565
446	3.8472	1.4631	5.5848	71.4654	5.1697	0.2667
447	5.9928	1.2695	7.1007	96.1354	7.262	0.2943
448	4.6921	1.1768	4.4271	72.5407	5.2245	0.1828
449	3.7639	1.1994	3.6287	40.7081	4.2057	0.1391
450	4.9414	1.2705	5.6889	86.309	5.9317	0.1873
451	3.4181	1.4093	4.3734	49.3282	4.3909	0.1241
452	4.7829	1.202	4.8992	79.7326	5.4392	0.1482
453	3.612	1.3606	4.4234	52.7375	4.5172	0.1206
454	5.0115	1.3508	6.2984	90.7299	6.378	0.1367
455	2.336	1.2524	2.2237	4.419	2.5891	0.033
456	5.41	1.2511	5.5501	91.5484	6.4327	0.3807
457	2.4027	1.4728	2.8827	10.6079	3.0732	0.163
458	2.8023	1.3942	3.3992	18.0572	3.49	0.1689
459	2.9698	1.1929	0	13.6851	3.2374	0.2142
460	3.2306	1.2257	2.5524	22.8207	3.6373	0.2292
461	3.432	1.264	0.0001	34.2198	3.9952	0.1628
462	4.2756	1.0366	3.0583	40.5639	4.2015	0.2465
463	3.279	1.2731	0.0003	29.4714	3.8268	0.1788
464	2.4067	1.3966	2.7492	8.5153	2.9427	0.1639
465	2.9486	1.3417	3.37	20.4193	3.57	0.2558
466	4.7178	1.1487	4.1557	70.398	5.136	0.2993
467	3.4658	1.358	0.0001	46.2972	4.3109	0.2057
468	3.946	1.1506	3.5073	43.1817	4.2562	0.32
469	1.9225	1.0292	1.232	0.545	1.7513	0.1605
470	3.3469	1.1902	2.9053	23.7156	3.6794	0.2689
471	3.6377	1.403	0.0003	58.0075	4.6814	0.4097
472	3.4797	1.0936	2.446	19.6692	3.5489	0.2302
473	4.6697	1.2338	0.0001	79.3549	5.4349	0.3605
474	2.6495	0.9072	1.3624	2.5244	2.227	0.2045
475	2.7312	1.4191	3.2753	17.3193	3.4437	0.1864
476	4.4645	1.2126	4.2239	68.8116	5.0982	0.3166
477	2.9077	1.1432	2.4572	10.257	3.0437	0.1838
478	2.291	1.4527	1.9425	8.2846	2.8753	0.5663
479	3.4555	1.4011	4.2915	50.096	4.4204	0.2798
480	3.1489	1.3617	3.8337	30.8122	3.8899	0.2095
481	2.6249	1.3833	3.0941	12.9691	3.2206	0.1855
482	5.2099	1.2111	5.1866	86.9039	5.9949	0.2719
483	3.7236	1.2289	3.7355	42.5959	4.252	0.3377
484	2.943	1.336	3.2304	19.7939	3.5489	0.2894
485	3.8504	1.3335	4.5707	60.1376	4.7529	0.2775
486	4.4788	1.3539	5.4962	83.5647	5.6707	0.287
487	3.6729	1.226	3.5884	39.9885	4.1804	0.3195
488	3.0471	1.3855	3.7335	28.143	3.8099	0.2236
489	4.567	1.2037	4.4585	72.002	5.1866	0.223
490	4.1681	1.2119	4.0345	59.4788	4.7361	0.2683
491	3.9604	2.1003	3.6352	96.9853	7.3715	0.6672
492	3.0313	1.3514	3.4332	24.6161	3.7047	0.1612
493	3.5091	1.0527	2.5535	17.5648	3.4563	0.3607
494	3.1304	1.3765	0.0002	31.0819	3.9026	0.2671
495	4.1939	1.3059	4.7033	69.3385	5.1108	0.3301
496	3.9676	1.2704	4.2569	58.4963	4.694	0.3157
497	3.1069	1.4637	4.1661	37.5686	4.0878	0.2313
498	3.0942	1.2056	2.7663	16.8294	3.4184	0.3243
499	3.457	1.1828	3.1926	27.8787	3.7889	0.2915
500	4.0003	1.2304	4.0676	54.7906	4.5972	0.3512
501	3.43	0.8367	1.7107	5.6584	2.7196	0.237
502	2.2903	1.5299	2.7834	9.6741	3.0016	0.1899
503	2.5465	1.3807	3.02	11.1946	3.1069	0.1835
504	2.461	1.5509	3.3538	14.6453	3.3005	0.178
505	2.9603	1.3035	3.2338	18.3041	3.4942	0.2385
506	3.1029	1.1739	2.7928	15.1278	3.3468	0.1899
507	3.7369	1.1016	2.8553	30.2744	3.8562	0.3783
508	3.3774	1.3063	3.9533	36.0241	4.0457	0.2733
509	3.209	1.2089	0.0001	20.1688	3.5658	0.1891
510	1.4856	1.2658	0.9607	0.1088	1.5366	0.3733
511	5.0154	1.0789	4.0642	70.7529	5.1613	0.2741
512	3.1541	0.6684	0.9035	1.6413	2.0123	0.1934
513	3.295	1.3612	2.4005	37.7098	4.0878	0.8582
514	3.157	1.405	3.9962	34.9111	4.012	0.1747
515	3.6751	1.264	0.0002	45.5493	4.3025	0.1883
516	5.2858	1.0944	0.0001	81.8276	5.5276	0.3894
517	2.14	1.3088	2.1796	3.7475	2.4333	0.1178
518	5.3236	1.3586	6.7014	94.66	6.8368	0.3908
519	2.6432	1.2636	2.5358	9.5578	2.9974	0.4597
520	3.2706	1.3721	4.0079	37.4275	4.0836	0.1891
521	3.6182	1.3814	4.7998	54.3142	4.5888	0.2153
522	3.2605	1.4758	4.6414	47.1998	4.3446	0.2166
523	2.8948	1.004	1.8848	5.4322	2.6901	0.2147
524	5.1493	1.1074	4.439	79.9218	5.4392	0.3476
525	2.7632	1.6189	4.0297	31.3521	3.911	0.1615
526	2.0214	1.2146	1.8297	2.0822	2.1386	0.0852
527	2.4851	1.4822	2.8815	12.8501	3.2121	0.2708
528	5.0546	1.2946	5.9227	89.3085	6.1843	0.335
529	5.5294	1.0434	4.0326	82.0196	5.536	0.2948
530	4.4989	1.2498	4.8332	75.448	5.2876	0.2271
531	3.8748	1.225	3.953	50.25	4.4246	0.1648
532	4.407	1.1808	4.0804	63.4773	4.9045	0.231
533	3.6234	1.1575	2.9815	31.2169	3.9068	0.2136
534	3.8017	1.2808	4.1185	52.8944	4.5172	0.1391
535	3.2989	1.0108	2.2264	11.7836	3.1153	0.1786
536	4.2482	1.2764	4.6505	68.2867	5.0729	0.1648
537	2.6515	1.454	3.3887	16.4631	3.4016	0.1122
538	3.0781	1.4226	0.0003	32.5741	3.9447	0.1069
539	4.6221	1.3081	5.4806	83.9535	5.6791	0.1453
540	3.8789	1.4865	5.6237	75.6316	5.2918	0.1493
541	3.0175	1.4269	0.0002	30.4087	3.8689	0.0832
542	3.0247	1.2985	3.3216	20.294	3.5658	0.0945
543	4.4654	1.0946	3.7561	56.7121	4.6309	0.162
544	2.9463	1.1253	2.3556	10.3738	3.0437	0.1112
545	3.0684	1.4557	3.8304	35.0497	4.012	0.2018
546	3.591	1.1506	3.0116	29.8724	3.8478	0.2815
547	2.8861	1.2908	3.1986	15.6119	3.3679	0.1187
548	4.8175	1.1709	4.4673	78.2278	5.3465	0.3159
549	3.1743	0.8574	1.479	4.3069	2.5638	0.2427
550	2.3665	1.3313	2.4342	6.5664	2.7701	0.1456
551	3.912	1.1067	3.1775	36.8645	4.0667	0.4235
552	2.6382	1.2747	2.5816	9.9069	3.0143	0.1714
553	3.4238	1.3603	3.9819	43.6227	4.2604	0.1493
554	3.7734	1.2244	0.0002	45.1024	4.2983	0.2478
555	2.7565	1.4043	3.2788	17.442	3.4479	0.1777
556	3.8706	1.019	2.6399	25.5222	3.7215	0.2879
557	4.5345	1.3647	0.0002	85.1265	5.7886	0.2019
558	5.0823	1.0797	4.1915	73.262	5.2371	0.3747
559	5.6513	1.1432	5.3465	89.1066	6.1801	0.3622
560	3.3402	1.4155	4.4463	45.2512	4.2983	0.1915
561	2.6382	1.3152	2.9292	11.077	3.0985	0.1182
562	2.3123	1.3461	2.6397	5.7715	2.7238	0.1446
563	3.0997	1.3381	3.6581	26.4341	3.7636	0.2149
564	6.5497	1.2275	7.1396	98.4848	7.7167	0.4114
565	3.1845	1.3868	3.8526	34.4959	4.0036	0.1609
566	3.4982	1.382	4.3126	50.4043	4.4246	0.2057
567	5.3843	1.2595	5.882	91.7538	6.4411	0.2284
568	3.0399	1.4398	3.9708	31.8939	3.932	0.1727
569	2.8111	1.4634	3.7127	23.0758	3.6542	0.1331
570	3.7514	1.3313	4.5022	55.9084	4.614	0.2566
571	2.8462	1.397	3.4498	20.0438	3.5573	0.0925
572	2.9138	1.4217	3.4306	25.0037	3.7089	0.1201
573	4.5959	1.15	4.3843	66.0338	5.0013	0.225
574	3.0293	1.497	4.1877	36.4436	4.0541	0.2607
575	3.2269	1.4803	4.3226	45.848	4.3067	0.1943
576	3.5295	1.3415	0.0002	47.502	4.3488	0.159
577	4.2455	1.3758	5.4329	79.5436	5.4349	0.2393
578	3.1248	1.4836	4.3917	39.1298	4.1636	0.1796
579	3.3909	1.4504	4.4463	51.333	4.4667	0.1471
580	2.8971	1.388	3.5705	21.4255	3.6079	0.1272
581	3.5967	1.3577	4.3443	51.9556	4.4877	0.2182
582	2.9652	1.3784	0.0002	23.8439	3.6794	0.1674
583	3.4877	1.3681	4.3591	48.5644	4.3698	0.1627
584	2.2222	1.1656	1.7974	2.8569	2.2986	0.0698
585	3.9789	1.3947	5.0797	70.044	5.1318	0.1931
586	4.4406	1.0149	0.0004	44.6569	4.2857	0.2584
587	4.4011	1.2968	4.8887	78.415	5.3465	0.2548
588	3.2537	1.3524	3.9885	34.6342	4.0078	0.1846
589	2.6899	1.4964	3.5856	19.42	3.5447	0.2089
590	3.0218	1.336	3.5319	23.2035	3.6542	0.1811
591	3.6353	1.2653	3.5994	43.3286	4.2562	0.2591
592	4.5163	1.1131	3.8397	60.7993	4.7614	0.6452
593	3.5445	1.3023	4.0193	42.7421	4.252	0.2475
594	4.4943	0.921	2.7021	32.9838	3.9573	0.3524
595	2.9141	1.3978	3.6392	23.3314	3.6542	0.1492
596	3.6884	1.3637	4.5543	56.8734	4.6309	0.2868
597	3.0671	1.5908	4.4654	46.8983	4.3362	0.216
598	4.7573	0.9592	0.0002	48.2601	4.3656	0.4449
599	3.7096	1.2343	0.0001	42.8885	4.252	0.3062
600	6.9048	1.1403	0.0002	98.0548	7.5946	0.6562
601	4.026	1.3694	5.107	69.5145	5.1108	0.2533
602	3.3753	1.4189	4.2372	47.9564	4.3572	0.3159
603	3.2007	1.2678	3.3255	25.1332	3.7131	0.244
604	4.3402	1.3121	5.1066	76.9239	5.3255	0.2329
605	6.7596	1.3148	8.1448	99.5655	8.5166	0.5939
606	5.9362	1.194	5.8109	94.4505	6.7821	0.4591
607	3.5687	1.2792	3.8538	41.2863	4.2141	0.4528
608	3.7531	1.2008	3.6724	40.4198	4.1972	0.3293
609	4.3719	1.2737	0.0001	72.3609	5.2202	0.3214
610	4.1694	1.3171	4.7769	69.6908	5.1192	0.3786
611	2.8428	1.4292	3.4168	22.058	3.6247	0.3295
612	2.5031	1.4658	3.1349	12.7312	3.2079	0.1056
613	2.4296	1.2639	2.4778	5.9982	2.728	0.1817
614	2.9918	1.4923	4.0038	33.8066	3.9868	0.2745
615	3.4076	1.3354	4.0039	39.2725	4.1678	0.3083
616	3.2315	1.359	3.9555	34.3578	3.9952	0.2487
617	6.0515	1.2498	6.6423	95.9237	7.2284	0.3114
618	5.1886	1.3436	0.0003	93.6154	6.5842	0.5968
619	2.6576	1.4269	3.2954	15.3697	3.3553	0.1695
620	5.0669	1.2622	5.7606	87.1028	6.0538	0.321
621	2.4986	1.5078	3.5148	14.2845	3.2795	0.1252
622	5.0099	1.2821	0.0001	87.3019	6.0706	0.2734
623	3.4244	1.2776	3.6554	35.1885	4.0246	0.1848
624	2.8403	1.2689	2.966	14.0444	3.2584	0.1229
625	3.7493	1.0616	2.3952	25.9123	3.7384	0.3208
626	3.404	1.2602	3.4718	32.7105	3.9489	0.182
627	3.1611	1.4872	4.1667	41.7215	4.2267	0.1721
628	3.4396	1.3587	4.0452	44.5087	4.2772	0.1942
629	3.6355	1.1853	3.293	34.7725	4.0078	0.3096
630	3.5435	1.2773	3.7707	39.845	4.1762	0.2343
631	5.8878	1.2968	6.8883	96.3474	7.2747	0.3979
632	3.7897	1.2544	3.9948	49.7884	4.4162	0.2542
633	4.4131	1.3651	5.7323	82.7901	5.6244	0.343
634	4.7515	1.2269	5.0982	81.4444	5.5065	0.3329
635	3.25	1.3685	3.8902	36.1638	4.0457	0.2081
636	3.9103	1.3259	4.7252	61.7978	4.8077	0.2512
637	4.0803	1.3289	4.8125	67.2425	5.0434	0.3391
638	4.797	1.1344	4.2229	71.1087	5.1655	0.3678
639	2.76	1.2559	2.5519	11.9018	3.1279	0.2371
640	2.6335	1.3941	3.0013	13.9245	3.2542	0.1963
641	3.9331	1.2647	4.276	57.0349	4.6309	0.1991
642	2.5943	1.2773	2.6117	8.8619	2.9638	0.2178
643	2.766	1.445	3.4632	19.9188	3.5489	0.2016
644	3.6604	1.2188	3.5089	38.5601	4.1425	0.2927
645	3.9206	1.409	5.0854	68.987	5.0982	0.2471
646	3.5767	1.5393	5.3995	65.862	4.9971	0.3109
647	4.459	1.3761	5.8688	84.5388	5.7296	0.3395
648	2.8217	1.5064	3.8366	26.5648	3.7636	0.1539
649	2.8511	1.4598	3.7406	24.7452	3.7047	0.124
650	3.5592	1.2917	4.0324	41.8669	4.2393	0.1647
651	2.4597	1.3705	2.752	9.0935	2.968	0.1776
652	5.65	1.1688	0.0007	90.526	6.3106	0.3728
653	3.0623	1.3583	3.6235	26.6957	3.7636	0.2002
654	3.8504	1.3799	4.8491	63.6463	4.9045	0.2467
655	5.8541	1.225	0.0003	95.08	6.8495	0.2535
656	3.4341	1.4521	4.6907	53.2087	4.534	0.3164
657	3.3544	1.4189	4.4203	46.7478	4.3278	0.2063
658	5.8023	1.3469	7.3305	97.1986	7.4262	0.5099
659	3.159	1.3743	3.8188	32.1656	3.9362	0.195
660	4.3037	1.2497	4.3504	67.416	5.0434	0.3609
661	3.4666	1.3372	3.8249	43.0351	4.252	0.2742
662	3.1441	1.4221	4.1649	35.745	4.0373	0.2635
663	4.3119	1.4227	5.5672	84.3435	5.7002	0.3349
664	3.1124	1.2787	3.1724	22.3118	3.6289	0.1826
