# Supplementary material for: MreC and MreD balance the interaction between the elongasome proteins PBP2 and RodA
Source: PLoS Genet. 2020 Dec 28;16(12):e1009276. doi: 10.1371/journal.pgen.1009276 (PMC7793260; doi:10.1371/journal.pgen.1009276)
Supplement: S3 Data — (XLSX) [file pgen.1009276.s016.xlsx]

## Sheet: WT-1
n	Axis	Dia	Volume	Age	Area	FluorTotal
count	770	770	770	770	770	770
mean	3.3069	1.3626	4.0359	44.277	4.0875	0.9421
stdev	0.7479	0.0948	1.016	28.583	0.9598	0.3745
---	---	---	---	---	---	---
1	3.5409	1.4163	4.6462	65.3149	4.5846	0.739
2	3.4611	1.4234	4.6741	62.2499	4.4919	0.9993
3	2.521	1.4188	3.0417	12.0253	3.1448	0.5991
4	4.5887	1.3957	6.0775	94.6595	5.9864	0.9371
5	2.7743	1.457	3.6897	24.1435	3.5868	0.5708
6	2.9824	1.409	3.8589	33.1811	3.7763	0.7307
7	4.0005	1.4093	5.4888	84.2006	5.2118	1.15
8	3.7703	1.4655	5.4292	80.057	5.0645	0.9945
9	3.7048	1.339	4.4965	64.7261	4.5761	0.988
10	5.1053	1.3433	6.5348	96.662	6.4706	1.2352
11	2.8834	1.4408	3.8778	29.4518	3.7089	0.7376
12	3.3397	1.3698	4.2378	48.8808	4.172	0.6646
13	3.7672	1.4108	5.0414	75.8703	4.8877	1.0144
14	5.9109	1.2238	6.4911	99.065	6.9126	1.3352
15	2.8278	1.4829	3.8631	30.2594	3.7215	0.5492
16	2.5111	1.4262	3.0952	12.1273	3.1448	0.7458
17	2.9148	1.3702	3.6622	24.2544	3.591	1.0615
18	2.7672	1.4639	3.7298	24.3654	3.591	0.5822
19	3.3917	1.485	4.7588	64.1396	4.5635	2.46
20	3.9541	1.4655	5.4716	86.7451	5.3339	1.1698
21	2.318	1.4198	2.8992	6.2298	2.8585	0.4845
22	3.4997	1.4175	4.584	63.7013	4.5298	0.7438
23	3.6678	1.2589	3.9304	53.2914	4.2772	0.6452
24	3.345	1.3701	4.021	49.2762	4.1804	0.9894
25	3.6963	1.4968	5.3233	79.2424	5.0518	1.6428
26	3.3342	1.2751	3.6277	37.7386	3.9026	1.0861
27	3.7025	1.2824	4.1348	59.1073	4.3951	1.596
28	2.6624	1.4627	3.6287	20.0977	3.4353	1.0211
29	3.044	1.3753	3.9032	33.2992	3.7805	0.6126
30	2.6497	1.4573	3.5887	18.9165	3.4058	0.9387
31	2.9507	1.4842	4.1106	38.2269	3.9068	0.8636
32	4.1053	1.3553	5.1567	82.8617	5.1697	0.7555
33	3.663	1.3326	4.4153	62.6838	4.5004	1.452
34	3.7642	1.3776	4.8313	72.2654	4.7782	1.5136
35	2.9376	1.4036	3.6314	29.1071	3.7005	0.913
36	2.9703	1.4144	3.8511	32.8274	3.772	0.739
37	5.2913	1.4065	7.2842	99.2515	7.0179	1.2285
38	3.5226	1.4702	4.9594	70.2669	4.7151	0.6841
39	3.3655	1.4316	4.2633	58.5432	4.3783	1.298
40	3.5114	1.3055	4.2096	51.0024	4.2183	1.1154
41	3.7418	1.433	5.0643	76.3473	4.9213	0.9196
42	2.2341	1.387	2.6535	3.2251	2.6859	0.6102
43	3.7872	1.3244	4.6521	67.096	4.6393	0.8644
44	4.1545	1.3838	5.3683	87.0878	5.3381	0.7816
45	5.1621	1.2563	5.8126	95.2029	6.1464	1.8572
46	4.0406	1.4137	5.313	85.7219	5.2834	1.1467
47	3.8025	1.2934	4.3664	63.9934	4.5593	0.9804
48	3.9566	1.4948	5.8533	88.64	5.4349	1.0081
49	3.3473	1.3219	3.8614	44.0908	4.0499	1.7665
50	3.5581	1.174	3.3521	37.0094	3.8815	0.8834
51	4.1636	1.4133	5.5039	88.9872	5.456	1.33
52	3.3626	1.43	4.5741	57.9813	4.3698	0.78
53	3.2391	1.3534	4.0656	41.8168	3.991	0.9138
54	3.7527	1.4267	5.0246	76.1881	4.9171	0.5843
55	3.1975	1.3815	4.0332	42.1933	4.0078	0.5698
56	3.3304	1.3239	3.8927	43.2022	4.0331	0.6991
57	2.4683	1.4821	3.2736	13.254	3.1869	0.417
58	3.7766	1.3947	4.7625	73.9782	4.8498	0.7221
59	2.4856	1.2535	2.534	4.5743	2.7785	0.3366
60	3.196	1.405	4.1613	45.1131	4.0667	0.7324
61	4.2875	1.1869	4.3099	72.5753	4.7866	0.8529
62	3.8733	1.4346	5.3337	81.7002	5.115	0.9126
63	2.2055	1.4674	2.8857	4.3808	2.7743	0.4077
64	3.0064	1.388	3.626	32.0053	3.7594	0.8704
65	2.6619	1.4527	3.4441	19.3449	3.4142	0.6173
66	2.6597	1.3845	3.358	15.4298	3.2711	0.8288
67	2.5884	1.4729	3.453	17.5329	3.3468	0.778
68	2.9936	1.3691	3.6773	28.8777	3.6963	0.6975
69	2.9303	1.4152	3.8144	29.9127	3.7173	0.8409
70	3.5653	1.3115	3.9804	54.5181	4.3067	0.8656
71	4.7198	1.4024	6.3534	95.3845	6.1969	1.4251
72	3.5082	1.4717	4.9646	69.8097	4.6982	0.9933
73	3.8055	1.2845	4.3794	63.8473	4.534	0.902
74	3.134	1.4529	4.314	46.5306	4.1004	0.7775
75	3.4465	1.4263	4.5811	61.9614	4.4793	1.4076
76	4.1953	1.353	5.2869	85.8919	5.2834	1.4397
77	3.0574	1.4071	3.9161	36.8882	3.8773	0.6105
78	5.8704	1.2244	6.4917	98.3213	6.8663	1.7447
79	2.4622	1.3776	2.9379	8.1028	2.9848	0.8355
80	3.712	1.4645	5.1606	77.6268	4.9761	1.6808
81	3.5728	1.438	4.7569	69.5056	4.694	0.8514
82	3.3364	1.376	4.2401	49.5404	4.1846	0.9709
83	2.5857	1.4943	3.5509	18.2763	3.3847	0.9551
84	3.1976	1.3492	3.8766	39.2083	3.9236	1.282
85	5.1261	1.3436	6.4258	97.0291	6.5	1.8002
86	4.1498	1.3537	5.1936	84.7059	5.2245	0.8247
87	3.2467	1.4933	4.6882	58.1215	4.3698	1.0018
88	2.9104	1.3964	3.8245	26.3785	3.6458	0.9681
89	3.2918	1.3458	4.0127	43.7093	4.0415	0.8452
90	2.7281	1.461	3.6899	22.4896	3.5279	1.2477
91	3.2604	1.4312	4.3796	51.2698	4.2267	1.4075
92	2.8904	1.3738	3.7384	23.5901	3.5658	0.5053
93	3.4908	1.4175	4.6437	63.119	4.5172	0.6974
94	3.4345	1.2979	3.8965	46.1426	4.0962	0.5048
95	2.9065	1.3988	3.6961	26.4912	3.6458	0.6954
96	3.5322	1.2667	3.7828	47.1796	4.1299	1.2091
97	2.8932	1.3739	3.6447	23.7006	3.57	0.6676
98	3.976	1.4723	5.6347	88.1207	5.3886	0.8463
99	4.0064	1.2513	4.2728	68.1453	4.6772	1.4418
100	2.1055	1.3575	2.371	1.1301	2.4628	0.7552
101	3.6066	1.4077	4.6504	67.5448	4.6519	0.7916
102	2.8458	1.3618	3.2464	21.0714	3.4774	0.6488
103	3.5824	1.3068	4.0667	54.7921	4.3151	1.1807
104	3.6688	1.1955	3.6775	45.4983	4.0794	1.037
105	3.5259	1.3718	4.3545	60.8129	4.433	1.2335
106	2.8957	1.4201	3.7127	28.1918	3.6794	0.6086
107	4.1607	1.2794	4.8105	77.3059	4.9719	0.7355
108	2.9193	1.3838	3.6082	26.041	3.6289	0.7688
109	3.1041	1.391	3.7502	37.8605	3.9026	0.8828
110	3.293	1.3452	3.9647	43.8363	4.0415	0.6228
111	4.4902	1.3489	5.6823	91.2648	5.6665	0.9998
112	3.5942	1.3212	4.2041	58.4025	4.3741	0.7945
113	1.8873	1.3716	2.0979	0.1877	2.1849	0.4573
114	2.3925	1.4598	3.1716	9.9	3.0353	0.5724
115	4.2034	1.2874	4.5906	79.5677	5.0561	1.0521
116	3.7615	1.11	3.2559	38.4716	3.911	0.7212
117	2.527	1.1049	0.0014	1.6984	2.5301	0.5281
118	2.3038	1.343	2.6092	3.5132	2.7069	0.9972
119	2.2658	1.2668	2.2832	1.6035	2.5259	0.4466
120	4.2127	1.2968	4.9866	81.3701	5.1024	1.0329
121	3.4467	1.2881	3.8015	45.8845	4.0836	0.8456
122	3.7633	1.3172	4.2986	65.4625	4.5846	0.7605
123	2.4484	1.4474	2.9677	11.0094	3.0943	0.7654
124	2.931	1.4076	3.7691	29.2219	3.7005	0.5886
125	3.9053	1.2202	3.974	61.0992	4.4456	0.7249
126	3.4301	1.3204	3.8894	48.3552	4.1551	0.7273
127	2.1406	1.4166	2.6229	2.269	2.6017	0.5058
128	2.7966	1.4576	3.7387	25.7043	3.6205	0.6432
129	2.3724	1.4694	3.1651	9.3985	3.0227	0.5336
130	2.6994	1.4185	3.5706	18.4894	3.3974	0.9059
131	5.1659	1.3145	6.421	96.4788	6.4201	1.3472
132	3.9406	1.3917	5.066	80.2205	5.0687	1.5183
133	3.2354	1.4368	4.3046	50.2031	4.2057	0.6997
134	2.9614	1.4846	4.0919	39.3314	3.9236	0.7556
135	5.9914	1.2343	6.7309	99.4383	7.0684	1.9155
136	4.0044	1.3313	4.86	76.9856	4.9508	0.7591
137	2.9282	1.453	4.0114	34.3666	3.8015	0.7913
138	3.415	1.2218	3.439	36.1632	3.852	1.7901
139	3.2901	1.3918	4.2413	48.4864	4.1636	0.7889
140	3.0651	1.4353	3.9642	40.3204	3.9573	0.583
141	2.3581	1.4523	3.0664	7.7065	2.9722	0.8055
142	3.6547	1.3801	4.7065	66.9468	4.6351	1.2514
143	4.0231	1.2888	4.6594	73.6653	4.8287	0.7759
144	3.7804	1.2372	3.9998	57.0032	4.3488	1.0892
145	3.4037	1.4634	4.7327	63.2643	4.5214	0.8915
146	2.4286	1.4121	3.0608	8.5998	3.0016	0.6699
147	3.3742	1.4393	4.6298	59.6736	4.4119	0.6919
148	4.0209	1.4096	5.3735	85.213	5.2413	1.0999
149	3.7495	1.2478	3.9598	56.586	4.3446	0.9008
150	2.9499	1.3304	3.4778	22.709	3.5447	1.0067
151	3.0305	1.369	3.8042	31.5377	3.7468	1.1596
152	4.2229	1.3462	5.4044	86.4032	5.296	1.3437
153	3.3233	1.4446	4.4715	57.1425	4.353	0.888
154	2.7333	1.4355	3.5741	21.3975	3.4816	0.6673
155	3.4381	1.3904	4.4725	57.8411	4.3656	1.0631
156	2.9463	1.2515	3.1219	17.6388	3.3511	0.9952
157	2.6064	1.4658	3.3352	17.851	3.3595	0.4595
158	2.392	1.3287	2.6772	4.9621	2.7996	0.4443
159	3.0577	1.4345	4.123	40.0726	3.9447	0.556
160	3.6429	1.402	4.8609	69.2022	4.6856	1.2716
161	3.3124	1.3835	4.1606	49.0125	4.172	1.7767
162	2.6748	1.3684	3.1774	15.0128	3.2584	0.8047
163	2.5172	1.3559	2.7394	9.1984	3.0185	0.6819
164	3.3239	1.3916	4.2372	50.4691	4.2099	0.5634
165	3.614	1.4141	4.8703	68.8994	4.6814	0.7721
166	3.334	1.4777	4.633	61.386	4.4583	1.1451
167	3.8586	1.3635	4.8845	75.0789	4.8624	0.7052
168	4.3282	1.3275	5.4344	87.6033	5.3676	1.3897
169	3.0469	1.2415	3.0822	20.3135	3.4521	0.7675
170	5.5275	1.3095	6.7362	98.5069	6.8705	0.8677
171	2.9375	1.4653	3.8591	35.5619	3.8436	0.5978
172	2.8164	1.4158	3.6651	23.259	3.5573	0.7219
173	2.587	1.4417	3.2148	15.9527	3.2837	0.6532
174	3.8656	1.4704	5.4493	84.3688	5.2202	1.5073
175	3.4571	1.3929	4.3644	59.3901	4.3993	0.7201
176	4.2311	1.3271	5.1751	84.8748	5.2371	0.9957
177	3.0148	1.4163	3.9795	35.4419	3.8394	0.954
178	3.6095	1.2759	3.9795	52.3445	4.2562	0.977
179	3.1116	1.4847	4.2605	47.7009	4.1467	0.577
180	3.7799	1.4704	5.539	81.0407	5.0939	0.8916
181	2.8852	1.3677	3.4399	22.8189	3.5447	0.4451
182	3.1245	1.3631	3.6047	36.2838	3.8605	0.8095
183	2.4912	1.4233	3.1567	11.3134	3.1111	0.4438
184	2.9323	1.3888	3.4335	26.9427	3.6584	0.7283
185	2.8851	1.4174	3.683	27.0558	3.6584	0.4094
186	3.6287	1.2707	3.9909	52.7495	4.2646	0.8305
187	2.3926	1.1919	2.2085	1.9834	2.547	0.3907
188	2.2405	1.4486	2.8703	4.8651	2.7954	0.5447
189	2.9934	1.3256	3.3687	24.4765	3.591	0.7975
190	3.7808	1.3585	4.5473	71.3396	4.7403	0.7921
191	3.8228	1.3344	4.6581	70.5726	4.7193	0.9279
192	3.283	1.4364	4.3415	53.1557	4.273	0.5169
193	3.1465	1.4058	4.0343	41.9422	3.9994	0.5164
194	3.7796	1.2272	4.117	54.9293	4.3151	0.8963
195	5.1416	1.2857	5.9658	95.9306	6.2559	1.289
196	3.4268	1.3161	3.7679	47.3098	4.1383	0.8114
197	2.1874	1.4493	2.7929	3.7055	2.7196	0.5463
198	2.4098	1.4362	3.1098	9.2984	3.0185	0.6264
199	2.681	1.4352	3.4494	19.0235	3.4058	0.7239
200	3.4279	1.3509	4.1615	51.8062	4.2393	0.7063
201	3.902	1.3445	4.9081	74.9212	4.8582	1.1755
202	3.1614	1.4971	4.5108	52.2097	4.252	0.7926
203	4.278	1.2403	4.6376	77.7876	4.9761	0.9119
204	3.0484	1.4175	4.0313	37.2521	3.8899	1.1373
205	2.9727	1.3758	3.5295	28.3059	3.6836	0.8492
206	3.5668	1.4853	5.0223	73.5091	4.8245	1.0322
207	3.5871	1.3747	4.6507	63.4099	4.5256	1.1633
208	3.3245	1.3176	3.7933	42.319	4.0078	1.1333
209	2.6313	1.1394	2.2755	3.8018	2.7196	0.5618
210	3.4239	1.2383	3.5649	38.5941	3.911	0.8943
211	3.2921	1.4284	4.1767	52.8848	4.2646	1.0539
212	2.7919	1.4842	3.803	27.7363	3.671	0.8129
213	3.1203	1.3306	3.6744	32.9452	3.772	1.1511
214	3.1616	1.4355	4.2297	46.2718	4.0962	0.6566
215	3.1194	1.3426	3.7611	34.4857	3.8015	1.0979
216	2.2442	1.2213	2.1128	0.7524	2.4207	1.0509
217	2.7324	1.0109	1.9067	1.8884	2.5428	0.7498
218	5.0945	1.3493	6.5252	96.8454	6.4832	2.5326
219	4.3392	1.337	5.276	88.4667	5.4181	1.638
220	3.0451	1.4022	3.9288	35.9224	3.8478	1.2136
221	2.7405	1.3912	3.3347	18.596	3.3974	0.5151
222	2.4758	1.3946	3.0467	10.0005	3.0353	0.4993
223	3.9488	1.4678	5.5194	86.9163	5.3339	0.8718
224	3.5651	1.3073	4.2264	53.9716	4.2941	1.3163
225	4.0002	1.3625	5.112	79.4049	5.0518	1.4878
226	3.8751	1.2186	4.0133	59.5318	4.4035	0.7428
227	3.9417	1.4241	5.252	83.1952	5.1781	1.3962
228	3.5618	1.402	4.6154	64.4325	4.5719	1.4331
229	2.2539	1.3202	2.467	2.3644	2.6017	1.054
230	3.1333	1.46	4.4063	46.7899	4.1173	0.7836
231	3.9798	1.336	4.7795	76.5066	4.934	0.9593
232	4.4297	1.1151	3.8282	67.9949	4.673	1.3508
233	3.9587	1.1719	3.8667	56.7249	4.3446	1.6361
234	3.1236	1.3769	3.9104	37.4951	3.8941	1.2311
235	2.9038	1.4371	3.8936	30.9552	3.7299	1.4033
236	3.1203	1.4525	4.2649	45.6269	4.0794	1.1464
237	3.3611	1.1724	3.135	26.6039	3.6458	0.7817
238	2.7034	1.4867	3.621	22.9288	3.5447	0.5141
239	2.4706	1.3917	3.0291	9.4987	3.0227	0.7223
240	3.4108	1.38	4.307	54.108	4.2983	0.8342
241	2.3782	1.0567	1.6211	0.5639	2.2733	0.801
242	2.6904	1.3623	3.2691	15.3254	3.2669	1.0039
243	3.5277	1.3195	4.2321	53.5631	4.2814	1.3047
244	3.4101	1.4782	4.9526	64.5792	4.5719	1.0595
245	3.0537	1.4024	3.918	36.4045	3.8605	1.0886
246	3.5234	1.3844	4.6246	61.6734	4.4667	1.7174
247	4.4222	1.2506	4.9177	83.8647	5.195	1.1285
248	3.6795	1.4182	4.8961	72.7305	4.7866	0.9717
249	3.0679	1.3994	3.8729	36.7671	3.8731	0.4563
250	3.1646	1.3992	4.048	42.4448	4.0078	1.2417
251	3.4608	1.4015	4.7394	60.5273	4.4288	1.4485
252	2.4031	1.2615	2.4359	3.4171	2.6901	0.2919
253	3.3507	1.404	4.2699	53.6991	4.2814	1.0301
254	4.4224	1.3246	5.413	89.3353	5.4813	1.1533
255	4.0029	1.3025	4.6333	74.135	4.8498	1.0022
256	2.699	1.3727	3.1145	16.2673	3.3005	0.8259
257	5.5719	1.1694	5.4352	95.7483	6.2222	1.5036
258	3.8025	1.3768	4.7755	73.8217	4.8287	1.3713
259	2.8585	1.3671	3.465	21.8333	3.5068	0.569
260	3.0628	1.341	3.6628	30.3751	3.7215	0.464
261	3.0463	1.3262	3.5689	27.2823	3.6626	0.97
262	2.8197	1.3777	3.5398	21.18	3.4774	0.5865
263	3.301	1.3784	3.9958	47.5704	4.1425	0.7359
264	2.5585	1.498	3.2878	17.7449	3.3511	1.027
265	2.8188	1.3839	3.3008	21.7242	3.49	0.6504
266	2.4611	1.4078	3.0663	10.101	3.0395	0.5325
267	3.9732	1.4007	5.2318	82.3627	5.1445	0.911
268	4.7685	1.3267	5.907	93.9381	5.9486	1.8633
269	4.3696	1.2009	4.4154	76.6661	4.9382	0.8281
270	2.3367	1.402	2.8396	5.9363	2.8543	0.7135
271	4.329	1.2747	4.8995	83.0283	5.1697	0.743
272	2.605	1.283	2.7331	8.3014	2.989	0.4221
273	2.9734	1.3314	3.468	24.0326	3.5784	0.5083
274	2.5712	1.2401	2.638	6.3278	2.8585	0.3776
275	3.6288	1.4686	5.1537	75.395	4.8666	0.9446
276	3.7237	1.331	4.518	64.873	4.5761	1.1807
277	3.3178	1.3715	3.9936	47.8315	4.1467	0.605
278	2.4141	1.4118	3.0179	8.0036	2.9806	0.853
279	2.6976	1.4562	3.5591	20.9629	3.4731	0.6116
280	2.3198	1.3019	2.4862	2.6507	2.6564	0.5602
281	2.2923	1.399	2.7648	4.7681	2.7869	0.7069
282	3.4916	1.31	3.9061	50.336	4.2057	0.6622
283	2.7084	1.4689	3.6281	22.38	3.5152	0.6938
284	3.1634	1.4196	4.1487	44.4733	4.0583	1.041
285	2.7034	1.4481	3.5084	20.5297	3.4647	0.7082
286	3.6668	1.4531	5.0728	75.5533	4.875	1.2439
287	3.1674	1.2743	3.4446	28.6487	3.6878	0.6154
288	3.3739	1.3711	4.2567	51.1361	4.2225	0.7464
289	2.2832	1.2324	2.2019	1.3193	2.488	0.5131
290	3.0135	1.4153	3.8978	35.322	3.8352	1.2657
291	2.9242	1.4208	3.6905	30.491	3.7215	1.0902
292	4.4478	1.3083	5.354	88.8135	5.4518	0.9415
293	3.9667	1.4461	5.6636	86.0622	5.2876	1.4304
294	4.3752	1.4547	6.1787	93.3995	5.9107	1.4561
295	3.1481	1.4698	4.3323	48.6177	4.1636	1.3181
296	3.9654	1.4795	5.6451	88.2936	5.3971	1.4076
297	3.2667	1.4899	4.6089	58.966	4.3909	1.3908
298	4.1743	1.241	4.3753	74.2919	4.8498	1.1566
299	3.2938	1.4463	4.4512	55.0666	4.3151	0.5919
300	2.4248	1.1675	2.1527	1.7934	2.5386	0.609
301	2.5724	1.3924	3.1805	12.7408	3.1658	0.5635
302	3.0834	1.1811	2.9362	17.3212	3.3426	0.7041
303	3.0867	1.4586	4.2119	43.9635	4.0457	1.1744
304	3.5389	1.4953	5.1106	73.1971	4.8119	1.0741
305	4.0784	1.3152	4.7267	78.594	4.9929	1.3888
306	3.0465	1.4585	4.0764	41.5663	3.9868	1.3855
307	2.3923	1.4552	3.1557	9.5989	3.0269	0.8904
308	3.4677	1.3382	4.149	52.4794	4.2562	1.1382
309	4.063	1.3186	4.8669	77.9485	4.9845	1.4966
310	3.7958	1.4298	5.356	78.4323	4.9887	0.7198
311	2.9152	1.4045	3.6715	27.8501	3.671	0.4944
312	3.8715	1.3825	4.8977	76.8258	4.9424	0.817
313	2.1352	1.3209	2.2923	1.0355	2.4459	0.4082
314	3.4902	1.3814	4.5024	59.8155	4.4119	0.6889
315	4.2632	1.3463	5.3748	87.4313	5.3507	1.5401
316	3.0626	1.3905	3.8136	35.6819	3.8436	1.3271
317	2.9634	1.2115	3.0257	15.6387	3.2753	0.9769
318	2.5147	1.4858	3.1742	15.117	3.2627	0.8352
319	4.0148	1.3114	4.7713	76.0291	4.8961	0.9485
320	2.7908	1.329	3.2174	17.0042	3.33	1.0177
321	3.9035	1.3895	5.0408	78.9178	5.0098	0.6564
322	5.893	1.2806	6.9162	99.6253	7.1947	1.6103
323	2.5902	1.4931	3.4483	18.3828	3.3889	0.7848
324	3.9682	1.3158	4.583	74.4489	4.8498	0.6561
325	3.0361	1.4264	4.0117	37.6168	3.8941	1.3243
326	2.2872	1.4484	2.9467	6.5239	2.8627	0.7233
327	4.31	1.3081	5.0152	85.5521	5.2708	0.6529
328	2.8061	1.3331	3.1978	17.9572	3.3595	0.8506
329	3.6426	1.336	4.3552	62.1056	4.4835	1.1932
330	2.0163	1.4281	2.4568	0.9411	2.4417	0.8262
331	3.9559	1.2218	4.1993	62.9738	4.513	1.0469
332	2.8442	1.3758	3.5319	21.9425	3.5068	0.47
333	3.3384	1.4196	4.4726	54.655	4.3067	0.8595
334	2.9414	1.3744	3.5537	26.2659	3.6373	0.6018
335	2.5457	1.3899	3.0272	11.6181	3.1237	0.5013
336	4.2991	1.3164	5.2122	86.2326	5.2876	0.7497
337	2.4008	1.4506	3.1368	9.7995	3.0311	1.79
338	3.749	1.3775	4.7907	71.8017	4.7572	0.6234
339	2.7439	1.3969	3.3694	19.4522	3.4142	0.4476
340	2.7754	1.2831	2.9776	13.7691	3.2079	0.6199
341	3.1386	1.4319	4.2517	44.3457	4.0541	0.7433
342	3.2086	1.2625	3.282	29.5669	3.7089	0.5978
343	3.1605	1.3981	4.094	42.0677	3.9994	0.8095
344	2.6931	1.4269	3.517	19.1306	3.4058	0.9117
345	2.5489	0.7662	0.9621	0	1.8271	0.6747
346	4.1231	1.1978	4.24	66.4999	4.6309	1.191
347	2.6993	1.3764	3.3038	16.4775	3.309	0.7952
348	2.4804	1.4338	3.1991	11.5165	3.1153	2.0874
349	3.6164	1.4382	5.0035	71.9561	4.7572	1.2016
350	2.6962	1.3466	3.1706	14.3896	3.2416	0.7784
351	2.9283	1.3659	3.5502	24.8103	3.5994	0.577
352	3.4052	1.3933	4.3902	55.7553	4.3278	1.2894
353	3.3348	1.386	4.1559	50.6022	4.2099	0.6642
354	4.5817	1.3623	5.9294	92.6844	5.8433	2.0859
355	3.024	1.3987	3.7862	34.6048	3.8099	0.6161
356	4.9633	1.2176	5.335	91.7955	5.7254	0.9446
357	2.3411	1.4154	2.9277	6.7204	2.8838	0.6858
358	3.5082	1.4483	4.8225	66.6487	4.6309	1.3833
359	3.7161	1.3664	4.5579	68.2958	4.6772	1.1484
360	2.4571	1.2502	2.3577	4.091	2.7364	0.8896
361	3.1317	1.3775	4.1138	38.3492	3.9068	0.6372
362	2.4877	1.3924	2.8787	10.4032	3.0479	0.8538
363	3.8926	1.3153	4.5926	71.4935	4.7487	1.3487
364	2.7368	1.4991	3.7247	25.8165	3.6205	0.8589
365	4.8506	1.4316	6.7114	97.213	6.5043	1.2725
366	4.191	1.4166	5.7452	89.6842	5.5065	1.381
367	2.1708	1.4431	2.7451	3.321	2.6859	0.9967
368	2.4897	1.465	3.3291	13.3569	3.1869	0.5025
369	2.9104	1.4257	3.7479	29.6821	3.7131	1.2893
370	3.8525	1.3173	4.5607	69.9619	4.7024	1.0945
371	2.3786	1.3691	2.6335	6.0341	2.8543	0.7142
372	3.2317	1.4501	4.4862	51.5377	4.2351	1.2031
373	2.4684	1.3956	2.9981	9.6992	3.0269	0.4788
374	2.964	0.7942	1.2987	0.3757	2.2186	0.6512
375	2.7017	1.4716	3.5472	22.2705	3.511	0.8719
376	3.6556	1.222	3.819	47.9623	4.1467	1.8602
377	2.736	0.9965	1.8742	1.414	2.5133	0.9556
378	3.2837	1.3483	4.0273	43.5823	4.0373	1.1295
379	2.5785	1.3966	3.0519	13.0485	3.1827	0.8714
380	2.1553	1.4467	2.7171	3.0334	2.6691	0.7946
381	3.557	1.3278	4.1924	56.864	4.3446	1.3085
382	2.5757	1.2168	2.4641	5.2537	2.8164	0.406
383	2.5852	1.4174	3.3113	14.286	3.2332	2.3271
384	2.9749	1.4438	3.9722	36.0428	3.8478	0.4881
385	3.4001	1.3643	4.2056	51.9405	4.2393	0.6737
386	2.5763	1.1756	2.3726	3.8981	2.7322	0.6597
387	2.8514	1.4976	3.7624	33.7726	3.7889	1.2028
388	3.7593	1.2297	3.9213	54.2446	4.2983	1.1713
389	3.1062	1.2933	3.5359	27.169	3.6584	1.2136
390	3.2543	1.4297	4.3001	50.7355	4.2141	0.9319
391	3.0322	1.3975	3.8688	35.0826	3.8184	0.4726
392	2.5759	1.314	2.8971	8.9986	3.0143	0.5501
393	3.4074	1.2016	3.3008	33.4174	3.7847	0.4414
394	3.484	1.2217	3.5415	39.8251	3.9362	0.5244
395	2.2961	1.3884	2.7485	4.4775	2.7743	0.6091
396	3.9031	1.1874	3.8377	56.0316	4.332	0.6572
397	3.3474	1.2947	3.7824	41.3163	3.9741	1.5009
398	3.8868	1.2043	3.9115	58.2619	4.3698	0.656
399	2.2919	1.3132	2.4773	2.5552	2.6396	0.3542
400	3.7656	1.1729	3.6282	47.0496	4.1215	1.0908
401	3.2706	1.3721	4.063	46.0135	4.0836	0.9318
402	2.5821	1.3792	3.0832	12.2294	3.1532	0.7441
403	4.1969	1.4779	6.0113	91.9728	5.7338	1.4657
404	3.6838	1.3048	4.3664	60.956	4.4414	1.0407
405	2.773	1.3859	3.4392	19.99	3.431	0.6345
406	2.6279	1.4585	3.3738	18.1698	3.3763	0.9354
407	2.6066	1.4339	3.3636	16.1624	3.2963	0.7006
408	4.1667	1.3251	5.219	82.5289	5.1445	1.731
409	2.8233	1.3717	3.3529	20.7461	3.4689	0.8703
410	3.2349	1.4226	4.2631	48.7492	4.1678	1.0941
411	2.4142	1.4917	3.3056	11.7198	3.1237	0.4772
412	3.7063	1.4358	5.0843	75.7117	4.8792	1.3148
413	4.2229	1.4298	5.8663	90.912	5.5991	1.3432
414	4.1054	1.3624	5.304	84.0325	5.195	1.3984
415	2.1819	1.4169	2.6516	2.7463	2.6606	1.1058
416	2.9848	1.4734	4.0813	39.7015	3.932	1.402
417	2.8938	1.3754	3.5596	23.9218	3.5742	1.3539
418	3.9049	1.44	5.4427	83.3623	5.1781	1.4445
419	2.9891	1.3804	3.6373	30.0282	3.7173	1.2208
420	4.1133	1.3284	5.0217	80.712	5.0855	0.9588
421	2.7073	1.4232	3.3154	19.5596	3.4184	0.6856
422	5.7559	1.2046	6.1029	97.5815	6.6221	1.7213
423	3.6041	1.3614	4.514	62.8287	4.5088	0.9317
424	4.0265	1.4838	5.751	89.5096	5.5023	1.4296
425	2.2458	1.4491	2.8712	5.0593	2.8038	1.0178
426	2.9814	1.3884	3.8657	30.7229	3.7257	0.8317
427	4.8053	1.2804	5.6366	92.5062	5.8012	1.7471
428	2.4393	1.4709	3.2784	11.8216	3.1237	1.2157
429	3.6659	1.3792	4.7995	67.395	4.6477	1.025
430	2.8487	1.3248	3.3723	18.7028	3.3974	1.2073
431	3.6211	1.4093	4.9291	68.4465	4.6772	0.9428
432	3.7919	1.3355	4.5641	69.0507	4.6814	1.2467
433	3.1777	1.3937	4.0816	42.823	4.012	1.3654
434	3.9248	1.3215	4.6865	73.353	4.8119	1.2703
435	2.4556	1.3961	3.039	8.8988	3.0101	1.3365
436	3.0623	1.3194	3.5668	27.6227	3.6668	0.5427
437	3.2521	1.4709	4.6071	55.2041	4.3193	0.8675
438	2.4911	1.498	3.377	14.4933	3.25	0.5244
439	2.2589	1.3089	2.4078	2.1738	2.5891	0.4561
440	3.2575	0.9351	1.952	6.4258	2.8585	1.1674
441	3.3076	1.4015	4.2949	50.8689	4.2141	0.765
442	2.4744	0.9717	1.5638	0.2817	2.2018	1.0042
443	3.1735	1.0479	2.3724	10.807	3.09	1.3695
444	3.0671	1.3641	3.7007	33.5357	3.7847	0.6201
445	2.9822	1.4697	4.0225	38.8395	3.9194	1.2113
446	2.7141	1.4789	3.6355	23.0388	3.5447	1.0817
447	2.7549	1.3917	3.3264	19.6671	3.4184	1.0391
448	3.0783	1.4705	4.34	44.8568	4.0625	0.5903
449	4.8673	1.0721	3.9665	77.4662	4.9719	1.0336
450	2.908	1.3761	3.6791	24.699	3.5952	1.1453
451	3.0293	1.4339	4.1124	37.9825	3.9026	0.8896
452	2.9837	1.3853	3.762	30.6069	3.7215	0.5608
453	4.4107	1.3803	5.7735	91.4414	5.6791	2.0982
454	4.6359	1.1958	4.831	85.0438	5.2371	1.5012
455	3.2716	1.2135	3.3316	26.8297	3.6542	1.0501
456	3.5195	1.3475	4.3421	57.2819	4.353	0.6275
457	3.4072	1.4449	4.6114	61.8173	4.4751	1.0174
458	3.0467	1.3669	3.6656	32.2397	3.7636	1.2592
459	4.2586	1.1266	3.7587	63.5555	4.5256	1.2273
460	2.7534	1.4853	3.6716	25.2567	3.6163	0.6813
461	2.1973	1.4483	2.7911	3.9945	2.7322	0.4685
462	2.7916	1.3991	3.3953	21.5063	3.4858	0.892
463	2.3081	1.4831	3.0971	7.4099	2.9511	0.5075
464	2.8364	1.3805	3.5498	22.0518	3.5068	0.5275
465	2.6001	1.3836	3.1104	13.4599	3.1869	0.9074
466	2.8304	1.2321	2.8881	12.536	3.1616	0.7566
467	2.1693	1.2798	2.2257	0.8467	2.4249	0.6218
468	2.242	1.3651	2.5827	2.8419	2.6606	0.4401
469	2.4711	1.2782	2.6118	5.1564	2.808	0.5419
470	2.9004	1.2633	3.2222	16.7933	3.3216	0.5612
471	2.7018	1.3809	3.264	16.8987	3.3216	1.0341
472	2.7973	1.2763	2.9639	14.079	3.2206	0.6543
473	3.7719	1.2184	3.9022	53.4272	4.2772	0.9882
474	3.8846	1.2176	3.8487	59.9576	4.4119	1.0555
475	5.0221	1.2401	5.6107	93.0415	5.898	1.2158
476	5.6508	1.2597	6.5154	97.7661	6.7779	1.3508
477	3.9893	1.2893	4.6105	72.8859	4.7866	1.0023
478	3.2667	1.2991	3.8261	37.1307	3.8815	0.5332
479	2.4715	1.2933	2.6651	5.6433	2.8375	0.4898
480	4.1935	1.1011	3.5731	57.4215	4.3572	0.7233
481	3.548	1.1987	3.5321	40.1964	3.9447	0.7139
482	2.4186	1.2781	2.5252	4.1875	2.7406	0.3511
483	3.525	1.1994	3.3099	38.9623	3.9194	0.7116
484	3.4544	1.1753	3.1444	32.3571	3.7636	0.6748
485	2.9156	1.098	2.4192	7.3112	2.9427	0.5215
486	2.2422	1.4393	2.8307	4.6712	2.7827	0.5219
487	2.4923	1.418	3.1273	11.212	3.1027	0.6939
488	3.4601	1.368	4.4201	56.17	4.332	0.9768
489	3.045	1.3781	3.69	33.8912	3.7889	1.0154
490	4.4583	1.2306	4.7231	82.6952	5.1613	1.3167
491	2.5877	1.4713	3.4269	17.427	3.3426	0.9596
492	2.4779	1.3975	2.9274	10.2017	3.0437	0.8082
493	3.0042	1.4543	3.954	38.7167	3.9152	0.9115
494	3.0517	1.4432	4.0277	40.4445	3.9573	0.9884
495	2.0276	1.1597	1.7019	0.0938	2.0628	0.7108
496	2.4319	1.0154	1.6775	0.4698	2.2481	0.9166
497	2.7367	1.4114	3.5589	20.2056	3.4353	0.6045
498	3.4186	1.3866	4.3462	55.8934	4.3278	1.3784
499	3.7266	1.4603	5.2627	78.1096	4.9845	0.9567
500	2.7026	1.4934	3.7786	23.3693	3.5573	0.7082
501	4.2121	1.3017	4.9175	82.0311	5.1192	1.2966
502	3.4274	1.4886	5.0415	66.3512	4.6267	1.114
503	4.2179	1.4166	5.8985	90.2091	5.5444	1.8786
504	2.7645	1.3817	3.4998	19.2377	3.41	0.7722
505	2.6187	1.3112	2.7883	10.605	3.0648	1.0262
506	3.4788	1.3694	4.3896	57.7011	4.3614	1.5751
507	3.0203	1.4061	3.9074	35.2022	3.8226	1.2549
508	5.3767	1.3585	6.8582	98.8787	6.9084	1.8509
509	2.4478	1.4317	3.0411	10.706	3.0648	1.3772
510	3.1915	1.2326	3.2168	25.1449	3.6079	0.9981
511	4.0152	1.4813	5.8124	89.1611	5.477	1.7401
512	2.475	1.3772	2.9838	8.6994	3.0016	0.8569
513	2.8587	1.2642	2.8672	15.5342	3.2711	1.1795
514	3.1109	1.3206	3.4339	31.0715	3.7342	0.5933
515	3.2833	1.3563	4.0993	44.601	4.0583	0.9914
516	3.3245	1.4098	4.2166	52.6144	4.2604	1.6042
517	6.848	1.2662	7.7846	100	8.3271	2.4024
518	3.436	1.356	4.1151	53.0202	4.2646	1.0595
519	2.4335	1.4106	3.0404	8.7991	3.0059	0.806
520	2.4692	1.4288	3.1536	10.9082	3.09	0.3672
521	4.3255	1.3847	5.8812	90.3845	5.5781	0.9852
522	3.7677	1.472	5.4827	80.3842	5.0813	2.651
523	2.8849	1.3991	3.5378	25.3684	3.6163	1.5122
524	2.8287	1.4288	3.6604	25.0333	3.6037	1.0771
525	2.3558	1.4616	3.0977	8.2021	2.9848	0.5878
526	3.037	1.3346	3.5216	27.9639	3.671	0.8406
527	4.06	1.2813	4.5954	74.6062	4.8498	1.073
528	3.8328	1.3072	4.5234	67.2455	4.6435	1.2638
529	2.3731	1.4399	3.0561	7.8055	2.9722	0.4654
530	2.332	1.4474	3.012	7.114	2.9259	0.48
531	6.2005	1.2698	7.3275	99.8125	7.5273	1.3595
532	2.1068	1.4914	2.7917	2.9376	2.6649	0.5889
533	3.6281	1.4228	4.9305	70.8789	4.7277	1.5933
534	3.1771	1.4022	3.9791	43.3288	4.0331	0.488
535	4.6178	1.3741	6.0757	93.7584	5.9401	1.6216
536	3.1716	1.2627	3.2936	27.3957	3.6626	0.8431
537	2.7454	1.3335	3.1386	15.7433	3.2795	0.8497
538	4.1271	1.2198	4.3429	70.4197	4.7151	0.5927
539	2.6195	1.4226	3.2873	16.0575	3.2921	0.5771
540	3.0723	1.4517	4.1442	42.5708	4.0078	0.7796
541	2.935	1.4034	3.758	28.9924	3.6963	0.677
542	3.6969	1.398	4.9719	71.6475	4.7487	0.895
543	2.391	1.3434	2.7371	5.4484	2.8248	0.8175
544	3.0977	1.1698	2.9118	17.1098	3.33	0.7021
545	3.1902	1.3305	3.6994	36.5253	3.8647	0.7969
546	2.3722	1.4311	3.0078	7.5087	2.9553	0.5433
547	3.7533	1.3557	4.8612	69.6576	4.694	0.5937
548	2.2072	1.4605	2.867	4.2841	2.7659	0.5511
549	2.5246	1.4981	3.2017	16.3724	3.3005	0.5621
550	3.1328	1.4018	4.0634	40.8175	3.9699	0.5714
551	3.6547	1.2506	3.8658	51.6719	4.2351	0.7307
552	2.2557	1.2693	2.2774	1.5087	2.5175	0.5579
553	3.6435	1.3233	4.3242	61.2425	4.4456	0.791
554	3.1722	1.4229	4.0748	45.7557	4.0794	1.2227
555	2.6429	1.3856	3.2244	14.5971	3.25	0.4178
556	5.0023	1.2626	5.7964	94.4788	5.9738	1.0392
557	2.6758	1.3357	3.1504	13.5629	3.1911	0.5879
558	3.2379	1.2988	3.6388	35.8021	3.8436	0.6096
559	2.6809	1.3886	3.0999	16.5827	3.309	0.4738
560	2.6774	1.3446	3.1026	13.8723	3.2121	0.4481
561	2.5985	1.3701	3.1231	12.4338	3.1574	1.2912
562	3.4701	1.3168	3.9148	49.9377	4.1972	0.5648
563	4.1592	1.2892	4.66	78.7558	5.0055	0.9383
564	4.08	1.3868	5.3805	85.3824	5.2455	1.1538
565	2.1888	1.4187	2.703	3.1292	2.6733	0.574
566	4.0329	1.3435	5.0315	79.08	5.0308	1.3799
567	4.1954	1.3798	5.4394	87.9481	5.3802	1.3224
568	2.9538	1.4083	3.7716	31.1879	3.7342	0.9423
569	3.6569	1.4856	5.3168	77.1456	4.9592	1.4511
570	2.1735	1.371	2.515	2.0786	2.5764	0.7092
571	2.9588	1.4303	3.9568	34.0099	3.7931	0.9131
572	3.1609	1.3147	3.5375	33.6541	3.7847	1.434
573	3.144	1.3643	3.9397	37.3736	3.8899	1.2213
574	3.4737	1.4187	4.4813	62.539	4.4961	0.9002
575	4.2093	1.3304	5.0842	84.5373	5.2202	1.5341
576	5.0337	1.1838	4.9646	91.0883	5.6581	1.7727
577	3.2065	1.4171	4.2684	46.6602	4.113	1.2482
578	3.0145	1.4886	4.1003	42.9493	4.012	0.9458
579	4.187	1.3666	5.3434	86.5741	5.3213	1.5853
580	2.9401	1.368	3.5664	25.9287	3.6205	0.6731
581	2.3252	1.4483	3.0045	7.0155	2.9174	0.6621
582	2.8381	1.4855	3.9356	31.421	3.7426	1.2029
583	3.0174	1.3678	3.5935	30.839	3.7257	1.0654
584	2.1216	1.3515	2.3867	1.2246	2.4754	0.7059
585	4.0781	1.3502	5.0364	81.8655	5.115	0.8669
586	3.8283	1.4141	5.1159	78.2709	4.9845	1.354
587	4.3411	1.3834	5.7256	90.736	5.5949	1.5321
588	5.5011	1.2011	5.7379	96.1131	6.298	1.4713
589	2.2582	1.451	2.9174	5.5458	2.8248	0.9898
590	2.8388	1.4204	3.5959	24.9218	3.5994	0.868
591	3.7453	1.4827	5.431	80.548	5.0813	0.6453
592	2.4767	1.4254	3.0502	11.1106	3.0943	0.7235
593	4.5652	1.3278	5.4748	91.6184	5.6833	1.7836
594	2.3152	1.4147	2.8604	5.7409	2.8459	0.6094
595	2.6529	1.385	3.2943	15.2212	3.2627	0.6055
596	4.1444	1.4437	5.766	90.0339	5.536	0.9196
597	2.5977	1.4467	3.3864	16.688	3.309	1.0934
598	3.7742	1.3127	4.3607	65.6102	4.5846	1.3636
599	3.05	1.3293	3.6445	28.0778	3.6752	0.6193
600	2.9018	1.3888	3.5935	25.4803	3.6163	1.0209
601	3.2886	1.321	3.9238	40.942	3.9699	0.8211
602	2.7777	1.3771	3.3484	19.7746	3.4184	1.0713
603	2.9506	1.4897	4.0875	39.0852	3.9194	0.8628
604	4.0899	1.3492	5.2189	82.1968	5.1276	0.9071
605	2.7265	1.3316	2.9375	14.7009	3.25	0.7343
606	5.6023	1.2751	6.6814	97.9509	6.7947	1.6904
607	3.2224	1.4343	4.2943	49.4083	4.1804	0.6694
608	3.6331	1.2798	4.1503	54.3813	4.2983	1.1172
609	3.2666	1.4884	4.603	58.684	4.3867	0.6101
610	5.1377	1.2446	5.6515	95.0215	6.0622	1.1794
611	3.2544	1.3347	3.8342	40.5688	3.9615	0.4567
612	3.4366	1.2532	3.5947	41.0667	3.9699	0.8172
613	2.3635	1.395	2.8842	6.6221	2.8796	0.5695
614	2.3787	1.4593	3.1274	9.0985	3.0143	0.3701
615	2.7229	1.4406	3.6723	21.2887	3.4774	0.6168
616	4.9816	1.1816	4.9151	90.5601	5.5865	0.7109
617	4.018	1.2411	4.3377	67.6947	4.6561	1.2045
618	2.8429	1.2309	2.8135	12.9459	3.1742	0.5586
619	3.6107	1.4142	4.9007	68.5973	4.6772	0.8314
620	3.2745	1.3952	4.144	48.2241	4.1509	1.2015
621	2.432	1.4816	2.9376	11.9234	3.1321	0.5547
622	2.544	1.3224	2.7433	8.4008	2.989	0.5418
623	3.5159	1.4357	4.7753	65.9062	4.6056	0.8314
624	3.2383	1.448	4.2385	52.0751	4.2393	0.9409
625	4.2944	1.291	5.1107	83.697	5.1866	1.0472
626	3.0522	1.2456	3.1743	20.8545	3.4689	0.7749
627	5.5327	1.2955	6.669	98.136	6.8074	1.04
628	2.7526	1.4859	3.7998	25.5923	3.6163	0.869
629	2.7716	1.4432	3.7007	23.1489	3.5531	0.6986
630	3.4559	1.398	4.4545	60.0998	4.4119	0.8932
631	3.6661	1.3886	4.7612	68.7483	4.6772	1.3006
632	2.8376	1.4042	3.4668	23.4796	3.5616	0.5228
633	3.3105	1.4405	4.4345	55.4794	4.3235	1.1269
634	3.0871	1.4789	4.206	46.4012	4.0962	0.9425
635	2.9555	1.4001	3.8292	30.1438	3.7173	0.5355
636	3.6299	1.39	4.6205	66.7977	4.6309	1.1581
637	3.8883	1.4113	5.1554	79.8937	5.0603	1.2886
638	2.3995	1.3487	2.6246	5.8386	2.8459	0.5933
639	2.2646	1.4633	2.956	6.1319	2.8543	0.5347
640	3.2803	1.4	4.3149	49.1443	4.172	1.1768
641	3.8885	1.4099	5.1435	79.7306	5.0561	1.1604
642	3.9839	1.4637	5.8272	87.7756	5.3718	1.5673
643	3.3096	1.4771	4.6217	60.2421	4.4204	0.5318
644	3.1706	1.3992	4.0303	43.0757	4.0162	0.5379
645	4.4725	1.43	6.2808	94.1181	5.957	1.1158
646	4.2974	1.2642	4.825	80.8763	5.0897	1.4106
647	3.0098	1.4738	4.0962	41.1914	3.9699	1.2846
648	3.7281	1.3292	4.5868	65.0202	4.5761	0.8212
649	5.1213	1.3478	6.4089	97.3971	6.5127	1.2011
650	3.4805	1.4402	4.5905	64.286	4.5677	0.7791
651	2.3583	1.4668	2.934	8.5003	2.9974	0.617
652	3.6571	1.2984	4.3138	58.8249	4.3867	0.6418
653	3.129	1.3179	3.7278	31.6544	3.751	0.869
654	2.858	1.3323	3.1633	19.8823	3.4268	0.7478
655	3.2715	1.3278	3.7731	40.6931	3.9657	0.9982
656	3.5485	1.2374	3.6991	44.9849	4.0625	1.2848
657	2.8431	1.4955	3.9397	33.0631	3.772	0.5674
658	2.5784	1.4009	3.3148	13.666	3.1911	0.3426
659	3.5655	1.2848	4.0342	51.4037	4.2267	0.4958
660	2.5441	1.4214	3.1742	13.1513	3.1827	0.6004
661	3.1555	1.35	3.8245	36.6461	3.8689	0.5553
662	3.9493	1.4208	5.317	83.5296	5.1781	0.9278
663	3.8304	1.3728	4.9172	74.7636	4.854	0.5672
664	2.5973	1.3479	3.027	11.4149	3.1111	0.6891
665	2.2519	1.1867	2.0366	0.6581	2.3702	0.392
666	3.0096	1.341	3.4484	26.7168	3.65	0.4313
667	2.4116	1.456	2.9611	10.504	3.0564	0.491
668	2.9911	1.367	3.512	28.7632	3.6878	0.3948
669	3.5074	1.2958	4.1079	49.6727	4.1846	0.5978
670	2.8451	1.3883	3.4734	22.5993	3.5363	0.3519
671	4.7826	1.2238	5.1679	89.8589	5.5318	0.6267
672	2.7039	1.3358	3.1332	14.1825	3.229	0.6272
673	3.0639	1.4844	4.2674	45.3698	4.0752	0.8596
674	2.5005	1.4386	3.236	12.3315	3.1532	0.7799
675	3.8898	1.3076	4.5444	70.7257	4.7193	0.9637
676	3.556	1.2804	3.8554	50.0704	4.2015	0.8179
677	3.0581	1.3725	3.8074	34.1287	3.7931	0.8516
678	4.3762	1.3052	5.2731	87.2594	5.3465	1.9235
679	3.1617	1.3893	3.912	41.4412	3.9783	0.7556
680	4.4382	1.4373	6.2549	93.5788	5.9359	1.0142
681	3.727	1.3697	4.6062	70.1143	4.7024	0.7314
682	3.3259	1.4712	4.6996	60.67	4.4288	1.0324
683	2.6849	1.4284	3.5108	18.8096	3.3974	0.9804
684	2.7247	1.4936	3.6615	24.5877	3.591	0.5397
685	2.2198	1.4834	2.9472	5.351	2.8206	0.9081
686	3.7328	1.3392	4.5376	66.0544	4.614	1.1593
687	2.9113	1.2115	2.7659	13.9757	3.2121	0.73
688	3.4538	1.2315	3.4338	39.4547	3.9278	1.5164
689	3.643	1.3674	4.6172	65.1675	4.5803	1.1281
690	3.8898	1.4222	5.1854	81.2053	5.0982	1.5476
691	2.4294	1.3497	2.803	6.8187	2.888	0.7829
692	2.8244	1.4987	4.0045	31.7713	3.751	0.8934
693	3.2933	1.3327	3.8748	42.6968	4.0078	0.946
694	5.3318	1.2601	6.2154	96.2958	6.378	2.2344
695	2.5888	1.3202	2.792	10.3024	3.0437	0.8865
696	3.6558	1.333	4.4787	62.3944	4.4919	2.1333
697	3.0422	1.3711	3.7326	32.592	3.7678	0.5838
698	3.3013	1.4486	4.512	56.3085	4.332	1.4984
699	4.6021	1.4448	6.4796	95.5663	6.2011	1.129
700	3.9218	1.3176	4.7359	73.0414	4.795	0.6144
701	2.9857	1.2951	3.2415	22.1611	3.5068	1.2113
702	3.1597	1.4565	4.5062	48.0931	4.1467	1.2702
703	3.0482	1.4574	4.183	41.6915	3.9868	1.2237
704	4.4863	1.4271	6.3364	94.2984	5.9654	1.2766
705	3.6812	1.2669	4.0762	55.3417	4.3193	1.3263
706	3.9823	1.2833	4.5272	72.1107	4.7572	0.8551
707	3.6918	1.3798	4.8276	69.3538	4.6856	1.2113
708	2.8307	1.4714	3.8178	29.3368	3.7005	1.1468
709	3.0735	1.4613	4.203	43.4555	4.0331	0.5826
710	3.0499	1.36	3.6385	31.8883	3.751	1.0632
711	2.8008	1.4839	3.8389	28.4201	3.6836	0.6264
712	2.6352	1.2544	2.7376	7.6076	2.968	0.4707
713	4.4371	1.3905	5.8979	92.1504	5.7549	0.979
714	4.9177	1.2389	5.3303	92.3282	5.7633	0.6423
715	2.8639	1.2542	2.9319	14.9088	3.2542	0.4224
716	3.3497	1.3208	3.8683	44.2182	4.0499	0.7896
717	3.4113	1.3753	4.3331	53.8353	4.2857	0.5313
718	2.5542	1.2882	2.6951	7.2126	2.9343	0.4188
719	3.0275	1.3569	3.5555	29.7974	3.7131	0.6301
720	2.9937	1.4661	4.1686	39.5781	3.9278	0.8093
721	4.5098	1.3883	5.957	92.8628	5.8475	1.5179
722	3.9497	1.398	5.1543	81.535	5.1024	1.2867
723	3.0225	1.3788	3.6129	32.1225	3.7594	0.9692
724	3.0714	1.355	3.6474	32.7097	3.7678	0.6391
725	2.8835	1.4055	3.7463	26.1534	3.6289	1.3472
726	2.8652	1.4902	3.8854	34.2476	3.7931	0.8395
727	4.5972	1.398	6.2076	94.8404	6.0075	1.3508
728	3.4485	1.3706	4.3378	55.6173	4.3235	0.8617
729	3.8772	1.204	3.9458	57.5613	4.3572	1.2465
730	3.1136	1.4479	4.2432	44.7288	4.0583	0.6105
731	5.5973	1.2956	6.8016	98.6927	6.8916	2.0954
732	2.929	1.4965	4.1541	38.1047	3.9026	1.1725
733	3.2256	1.4084	4.3192	46.9197	4.1173	0.729
734	2.365	1.2996	2.545	3.6093	2.7112	0.7381
735	2.578	1.4312	3.4246	14.8048	3.25	0.5483
736	3.6038	1.388	4.8744	65.7581	4.5888	1.4316
737	3.0402	1.3895	3.9572	34.7241	3.8099	0.8805
738	2.7226	1.4851	3.7468	23.8112	3.57	0.6076
739	3.7527	1.3666	4.7481	71.0323	4.7277	1.399
740	3.0575	1.4848	4.3118	45.2413	4.0667	0.6289
741	3.6306	1.4216	5.0523	71.1858	4.7277	0.8811
742	4.7647	1.3168	5.9467	93.2204	5.9022	2.1294
743	2.7588	1.4106	3.6234	20.6379	3.4647	1.3102
744	2.9049	1.4401	3.7971	31.3044	3.7384	0.9915
745	3.9058	1.3189	4.7793	72.4202	4.7782	1.5148
746	2.9395	1.3953	3.6412	28.5344	3.6836	1.1637
747	2.3504	1.4103	2.9023	6.917	2.888	0.9391
748	3.5432	1.3737	4.4359	61.5296	4.4625	1.4518
749	3.6775	1.2737	4.0296	56.4472	4.3362	0.9246
750	3.3015	1.3937	4.2154	49.8052	4.1846	1.4106
751	2.4522	1.4859	3.376	12.8433	3.17	0.9427
752	2.5561	1.306	2.835	7.9045	2.9722	0.8101
753	3.195	1.2515	3.3044	27.5091	3.6626	0.8913
754	3.4198	1.3193	4.0651	47.44	4.1383	1.0037
755	2.843	1.3523	3.462	20.4216	3.4521	0.7553
756	4.1107	1.2666	4.4702	75.2369	4.8624	1.0749
757	3.1055	1.3551	3.6531	34.963	3.8141	0.5643
758	3.7137	1.35	4.5044	66.2027	4.6224	1.0892
759	3.6372	1.3191	4.2202	60.3846	4.4246	0.6383
760	3.6173	1.1141	3.1929	32.4745	3.7636	0.5121
761	2.99	1.2842	3.1419	21.6152	3.4858	0.7857
762	3.5809	1.1845	3.4903	39.9488	3.9404	0.731
763	3.5384	1.4434	4.9447	67.8447	4.6603	1.138
764	3.5098	1.3664	4.3791	59.2486	4.3951	0.9287
765	2.7252	1.3854	3.2413	18.0635	3.3637	0.7601
766	2.8612	1.2665	3.1154	15.848	3.2795	0.5385
767	2.8072	1.2447	2.8323	12.6384	3.1616	1.5434
768	2.7243	1.3702	3.2043	17.2155	3.33	0.6106
769	3.0915	1.3609	3.7311	34.8435	3.8099	0.5585
770	2.1798	1.3814	2.5382	2.4597	2.6017	0.5432

## Sheet: WT-2
n	Axis	Dia	Volume	Age	Area	FluorTotal
count	603	603	603	603	603	603
mean	3.2864	1.4128	4.2534	44.279	4.1797	1.001
stdev	0.8466	0.1036	1.1174	28.599	1.0774	0.5073
---	---	---	---	---	---	---
1	2.3345	1.4749	3.1331	7.501	2.9764	0.6418
2	3.3842	1.4326	4.5272	54.0133	4.4077	0.6651
3	3.3429	1.3271	4.0404	42.7876	4.0583	0.7585
4	3.4279	1.3112	4.0481	44.8985	4.1257	0.8935
5	2.4057	1.5857	3.6984	15.1471	3.2753	0.7015
6	2.4575	1.4288	3.14	10.6915	3.0732	0.8335
7	2.4678	1.3825	2.9754	8.3873	3.0016	0.7801
8	3.1569	1.5065	4.6257	48.5427	4.2688	0.6812
9	3.7929	1.3442	4.6563	66.3764	4.7108	1.0584
10	3.3474	1.4365	4.6453	52.6261	4.3656	0.8754
11	4.2069	1.4209	5.6793	85.4241	5.5444	0.8927
12	4.3582	1.2738	4.9807	77.0095	5.2034	1.059
13	2.6851	1.4303	3.4956	17.9694	3.4016	0.9412
14	2.3037	1.3553	2.6445	3.0272	2.728	0.5632
15	2.4576	1.5163	3.5019	14.0863	3.2332	0.7478
16	2.4838	1.4222	3.1391	11.0792	3.0985	0.7038
17	2.2463	1.4151	2.7527	3.1496	2.749	0.6719
18	2.2721	1.4286	2.8622	3.8863	2.808	0.5611
19	2.9364	1.477	4.108	35.4036	3.8689	0.6909
20	4.9741	1.3259	6.0704	93.4412	6.218	1.8468
21	5.8354	1.2309	6.4409	97.8591	6.8579	2.1503
22	4.0263	1.3363	4.9635	73.1782	4.9971	1.2992
23	3.0143	1.519	4.3579	43.1103	4.0836	0.8973
24	4.1747	1.6143	7.4913	93.2123	6.1801	2.0547
25	3.2321	1.5246	4.7212	55.2381	4.4288	1.2547
26	3.9631	1.4012	5.3273	76.1944	5.1318	1.3237
27	2.6865	1.503	3.6489	23.2211	3.5531	0.7823
28	2.4513	1.4244	3.1387	9.6629	3.0564	1.1237
29	2.718	1.3388	3.0724	14.4831	3.2542	0.7173
30	2.6703	1.455	3.5395	19.6073	3.431	0.8901
31	2.8111	1.5196	4.1581	31.9235	3.7763	1.2828
32	4.0191	1.3992	5.256	77.214	5.2034	2.0252
33	3.535	1.359	4.4302	54.1876	4.4077	1.2703
34	2.7486	1.5997	4.068	34.6399	3.8478	0.6585
35	2.83	1.4508	3.9061	26.2076	3.6542	1.0173
36	3.2649	1.549	4.8821	60.6086	4.5425	1.2743
37	3.1101	1.2634	3.2743	24.2098	3.5868	0.5228
38	3.6753	1.3831	4.7243	65.808	4.673	1.2882
39	2.9093	1.4816	4.0351	34.1836	3.8394	0.9093
40	3.0511	1.3355	3.6089	28.0878	3.6921	0.6659
41	3.9258	1.2326	4.0988	59.5184	4.513	1.3102
42	3.2814	1.5072	4.8374	57.1842	4.4583	1.478
43	4.5871	1.3394	5.6997	88.7106	5.7591	0.8801
44	2.9754	1.6289	4.9514	49.0468	4.2772	1.1179
45	2.3836	1.4029	2.9109	5.8694	2.9217	0.9627
46	6.0895	1.3562	8.074	99.5215	7.864	1.9293
47	3.5397	1.3711	4.6838	56.6508	4.4498	1.3617
48	4.8107	1.2986	5.8126	90.2703	5.8854	1.1655
49	3.2593	1.4016	4.3104	45.7187	4.1467	1.0537
50	3.2433	1.3751	3.8559	42.6265	4.0541	1.7503
51	3.3671	1.4445	4.7658	54.5369	4.4162	0.7004
52	3.5563	1.4748	5.0483	68.0951	4.7782	1.5037
53	4.1772	1.2921	4.8526	74.578	5.0392	0.7329
54	4.0366	1.3104	4.6205	71.595	4.9213	1.0733
55	4.7009	1.2853	5.604	87.1676	5.6875	1.7631
56	2.3131	1.2496	2.2804	1.8087	2.5554	0.9425
57	3.0095	1.4954	4.379	41.1846	4.0204	0.9972
58	4.4651	1.3641	5.6728	87.387	5.6917	1.1321
59	3.4301	1.4287	4.7276	57.8984	4.4625	1.0995
60	3.0266	1.4513	4.1194	38.031	3.9404	0.6822
61	2.8771	1.4243	3.7988	26.7835	3.6626	0.5818
62	3.3977	1.459	4.6384	58.9763	4.5004	0.6585
63	2.1774	1.3808	2.5386	2.0515	2.5975	0.2976
64	4.3495	1.3111	5.22	80.9453	5.3339	1.2686
65	2.3462	1.4722	3.1361	7.8802	2.989	0.8359
66	4.4555	1.2755	4.9476	81.1555	5.3339	1.2884
67	2.8008	1.2761	2.9854	13.8223	3.2248	0.9187
68	2.3167	1.478	3.0988	6.8713	2.9553	0.5617
69	3.186	1.3811	4.0075	39.7569	3.991	1.1756
70	3.0278	1.3122	3.3713	24.6356	3.6037	0.4411
71	2.8141	1.2557	3.0071	13.0332	3.1953	0.5626
72	3.1063	1.4471	4.3603	42.1442	4.0457	0.9135
73	2.7069	1.4577	3.7308	20.9865	3.49	0.3984
74	2.5336	1.5876	3.865	20.5714	3.4816	0.6312
75	2.3709	1.4755	3.1637	9.0236	3.0311	0.5948
76	3.114	1.3638	3.82	34.7923	3.8478	0.781
77	2.9731	1.5497	4.3093	43.4338	4.092	0.6372
78	4.9884	1.2921	5.8359	92.5281	6.0875	0.9121
79	3.4011	1.4769	4.9349	61.891	4.5551	0.778
80	4.74	1.3448	5.9886	91.1692	5.9864	0.8714
81	2.4237	1.4415	2.9443	9.5348	3.0479	0.7655
82	2.7076	1.626	4.0172	34.0318	3.8352	1.8819
83	3.8651	1.3621	4.8203	69.6401	4.8666	0.8503
84	3.2627	1.414	4.2679	46.8748	4.1846	0.9533
85	2.5385	1.465	3.3558	14.7483	3.2584	0.6525
86	3.7653	1.3427	4.6823	65.6191	4.6688	1.2709
87	5.6903	1.2517	6.4665	97.1525	6.7863	1.7788
88	2.6994	1.3704	3.4452	15.5469	3.2963	0.6389
89	3.9517	1.3758	5.2164	74.3772	5.0308	1.5543
90	4.5997	1.4129	6.4102	92.0737	6.0706	1.4784
91	4.7938	1.3337	5.8598	91.3948	6.0117	1.5223
92	3.0416	1.3766	3.6915	32.3727	3.7805	0.8936
93	4.7463	1.3671	6.2107	92.7558	6.0875	1.8027
94	2.3639	1.6178	3.7332	14.8811	3.2627	0.601
95	2.6615	1.4489	3.4603	18.2411	3.4058	0.9359
96	3.048	1.4177	3.9433	36.3255	3.8899	1.0662
97	3.1359	1.367	3.8169	36.0176	3.8857	0.7632
98	3.606	1.4122	4.9909	65.4304	4.6645	1.1836
99	2.9283	1.4785	4.0018	35.2506	3.8605	1.08
100	3.5774	1.5216	5.4904	72.5825	4.9466	0.9424
101	3.1311	1.2434	3.2561	23.362	3.5616	0.671
102	2.7465	1.5122	3.9157	26.9279	3.6626	0.7154
103	4.4383	1.4032	6.0652	89.5998	5.8054	1.6786
104	4.3641	1.3039	5.1976	80.526	5.3255	1.4989
105	3.1023	1.3119	3.4477	29.1105	3.7005	0.6195
106	3.8183	1.3871	4.9467	70.2238	4.8835	1.5443
107	3.3644	1.4413	4.5446	53.6652	4.4035	0.7429
108	3.11	1.3877	3.933	36.4797	3.9026	0.8307
109	5.4838	1.358	7.307	98.3321	7.0515	1.252
110	4.4528	1.2732	5.0508	80.3167	5.3213	1.3592
111	4.2239	1.4469	5.9577	86.7297	5.6623	2.7073
112	3.9711	1.3854	5.1797	75.182	5.0897	1.0166
113	3.1987	1.49	4.5126	49.3839	4.2899	0.7463
114	3.3294	1.4336	4.438	51.5943	4.332	0.7176
115	3.252	1.5032	4.8301	53.8391	4.4035	1.0175
116	2.6418	1.6031	3.8233	27.6518	3.6836	0.7992
117	3.4045	1.5454	5.1983	67.3287	4.7487	1.3043
118	5.3515	1.606	8.6796	99.7605	8.0409	2.4179
119	2.8384	1.5141	3.9407	33.1245	3.8057	1.1996
120	2.4655	1.4705	3.1576	11.9878	3.1616	0.4547
121	3.3815	1.5492	5.3135	66.5664	4.7235	1.1605
122	3.2956	1.4407	4.4738	50.0604	4.3025	1.149
123	3.2871	1.4595	4.624	51.7658	4.3404	0.4657
124	3.3655	1.2983	3.8374	40.3897	4.0078	1.0346
125	4.8432	1.3429	6.0914	92.9839	6.1169	1.7237
126	4.2281	1.3917	5.5653	83.9157	5.4686	0.9139
127	3.1939	1.3721	3.9352	38.9699	3.9783	1.3182
128	2.3451	1.4978	3.2307	9.1513	3.0311	0.9962
129	2.8202	1.4095	3.5878	22.9399	3.5489	1.5224
130	3.0101	1.4719	4.3052	38.6562	3.9657	0.8357
131	3.0741	1.4592	4.1825	41.5037	4.0288	0.5688
132	3.4299	1.4557	4.776	60.2443	4.5382	0.9976
133	2.6882	1.4404	3.5273	19.4701	3.4268	0.7439
134	1.6808	1.5319	2.154	0.6004	2.0713	1.6168
135	2.9404	1.5202	4.2433	38.813	3.9741	0.8892
136	3.3206	1.4429	4.4607	52.1093	4.3446	0.5385
137	2.9662	1.3319	3.3768	23.5029	3.57	0.4249
138	4.802	1.2143	5.0592	84.7757	5.5149	0.6923
139	3.0842	1.4772	4.4229	43.272	4.0878	0.61
140	2.7559	1.5175	4.062	27.9423	3.6878	0.5504
141	4.7393	1.3673	6.1582	92.3007	6.0791	1.2426
142	3.6001	1.345	4.4002	57.0062	4.454	0.795
143	4.0179	1.309	4.6655	70.4189	4.8919	0.8867
144	2.7881	1.4517	3.7032	24.4935	3.5952	0.4518
145	3.0128	1.4473	3.9499	37.0982	3.911	1.1048
146	3.497	1.4116	4.4998	59.3375	4.5088	1.1423
147	3.1896	1.334	3.8917	35.5569	3.8731	0.8455
148	2.8307	1.5079	4.0232	32.5227	3.7805	0.7872
149	3.3137	1.4623	4.7189	52.9716	4.3867	1.129
150	2.7011	1.4496	3.57	20.4332	3.4647	0.9597
151	2.8067	1.3497	3.3204	17.6982	3.3974	0.6934
152	2.5994	1.5227	3.7527	20.1574	3.4605	0.9493
153	2.3785	1.4093	2.7443	6.1192	2.9259	0.4224
154	3.4779	1.446	4.8037	62.9993	4.5803	1.0276
155	2.2197	1.5048	3.0366	4.6268	2.8543	0.5589
156	4.583	1.4093	6.1574	91.6207	6.0327	1.3851
157	3.0815	1.4616	4.1618	42.3048	4.0457	0.892
158	2.4775	1.5927	3.6116	18.1052	3.4016	0.959
159	3.0591	1.4233	4.0379	37.2533	3.9194	0.86
160	2.862	1.4508	3.7721	29.2572	3.7005	0.7792
161	3.7533	1.401	5.0091	68.8655	4.8371	1.0633
162	4.0734	1.3846	5.3786	78.0349	5.2287	1.6833
163	4.203	1.3757	5.2988	82.2109	5.376	1.5593
164	3.4471	1.4097	4.4314	55.7663	4.433	1.2978
165	4.1877	1.3302	5.0976	76.8053	5.1908	1.1954
166	3.6747	1.4589	5.2485	70.8099	4.9045	1.5931
167	2.5948	1.4085	3.2541	13.9542	3.229	0.5686
168	1.6137	0.7899	0.6432	0.2398	1.1409	0.385
169	2.3548	1.3971	2.8569	4.7505	2.8711	0.5319
170	3.3617	1.3938	4.3613	48.7105	4.2688	1.0647
171	2.6852	1.29	2.8356	11.3382	3.1069	0.8396
172	2.2051	1.5489	3.1713	5.3711	2.9006	0.8624
173	2.9076	1.4036	3.6505	26.4953	3.6584	0.878
174	2.6313	1.5215	3.7093	21.5419	3.5068	0.7947
175	2.6915	1.5365	3.9635	25.2052	3.6289	5
176	2.3035	1.4695	3.0491	5.9943	2.9217	0.6838
177	3.155	1.5127	4.6303	49.2153	4.2814	1.4329
178	2.645	1.5237	3.6496	22.5191	3.5321	0.5702
179	2.4507	1.4021	3.0116	8.6415	3.0143	0.7852
180	3.9179	1.4752	5.8466	79.8991	5.3129	1.8276
181	3.5208	1.3598	4.3095	53.318	4.3909	1.0254
182	4.9462	1.4058	6.5548	95.7495	6.5295	2.0314
183	7.0848	1.113	6.5394	99.0446	7.6199	2.7497
184	2.1711	1.1134	1.7292	0.7207	2.1512	0.973
185	3.2467	1.348	3.8722	39.2842	3.9868	1.4331
186	3.2657	1.4633	4.517	51.252	4.3193	0.6345
187	2.8599	1.3774	3.6317	22.6592	3.5321	0.8619
188	3.4989	1.5059	4.8407	68.2873	4.7824	1.0417
189	3.8777	1.4262	5.3308	75.3839	5.0939	1.2828
190	2.2382	1.5324	3.1829	6.2443	2.9259	0.6139
191	2.2072	1.506	3.0306	4.5031	2.8375	0.8524
192	5.1684	1.3431	6.4784	95.9824	6.5548	1.8226
193	2.662	1.536	3.8424	23.9266	3.5826	0.7129
194	2.4142	1.537	3.4962	13.2957	3.2037	0.6683
195	3.8559	1.4072	5.0449	73.3774	5.0013	0.7189
196	2.6485	1.5699	3.9597	25.348	3.6289	0.8257
197	4.2479	1.4466	6.1275	87.8269	5.696	1.8805
198	3.4326	1.3546	4.2962	48.375	4.2562	0.7091
199	3.0306	1.414	4.0403	35.0977	3.8562	1.3339
200	2.9353	1.4339	3.4137	31.4756	3.7678	4.5341
201	2.9354	1.5015	4.0362	37.5639	3.9236	1.117
202	4.3214	1.2963	5.0949	78.2409	5.2413	1.5216
203	4.2543	1.337	5.2982	79.2751	5.3044	1.7869
204	2.6503	1.4945	3.7483	20.7096	3.4816	0.6119
205	4.207	1.4572	6.0779	86.9485	5.6749	1.3303
206	3.7247	1.4341	5.275	70.6143	4.9003	0.6751
207	2.672	1.4497	3.3575	19.1961	3.4226	0.8392
208	3.2901	1.3762	4.2168	44.735	4.1215	0.8711
209	3.7544	1.334	4.5909	64.4905	4.6267	0.9674
210	3.1883	1.5111	4.7847	51.4231	4.3278	1.07
211	2.5554	1.4588	3.2595	15.014	3.2711	0.4657
212	2.6524	1.5753	3.8542	25.7772	3.6458	0.5297
213	3.6301	1.3663	4.3584	62.4441	4.5593	0.8133
214	3.102	1.4751	4.1604	44.4086	4.1088	0.8816
215	3.15	1.5023	4.1412	48.2076	4.2478	0.746
216	2.5279	1.3549	2.8866	9.279	3.0311	0.4117
217	2.8311	1.433	3.5852	24.9201	3.6163	0.4807
218	3.303	1.4054	4.3115	47.8732	4.2183	0.6497
219	2.6772	1.4624	3.5495	20.0197	3.4563	0.6086
220	3.0243	1.4843	4.2132	41.0252	4.0162	0.6704
221	4.836	1.2585	5.4427	88.268	5.7465	0.7116
222	2.313	1.4838	3.1081	7.1228	2.9595	0.4108
223	3.9602	1.3686	4.957	73.7765	5.0182	0.7653
224	5.172	1.1487	5.0956	86.5113	5.6581	0.7716
225	3.0003	1.5334	4.3047	43.5958	4.0962	1.1019
226	3.9221	1.2414	4.1105	60.4263	4.5382	0.9709
227	1.409	1.3052	1.2728	0.3599	1.4735	0.3065
228	3.6472	1.2794	3.925	50.7402	4.3151	1.1134
229	4.589	1.2231	4.9807	79.0676	5.2918	1.0526
230	2.3705	1.4977	3.2738	10.4337	3.069	0.5911
231	3.0389	1.4195	4.1149	35.8638	3.8815	0.7244
232	2.7576	1.4606	3.6751	23.644	3.57	0.6014
233	3.7524	1.2506	3.9057	52.2813	4.3572	1.0478
234	2.8193	1.3253	3.2552	16.6185	3.3595	0.8126
235	2.4888	1.3518	2.7323	7.3748	2.9722	1.1681
236	2.1002	1.3958	2.4882	1.5662	2.5133	0.8017
237	4.4897	1.2676	5.1436	81.9992	5.3465	1.1468
238	2.9583	1.4342	3.8367	32.9738	3.8015	4.2311
239	2.5562	1.3568	2.9022	10.8206	3.0732	1.0951
240	3.3995	1.3065	4.0853	42.9489	4.0752	1.0021
241	3.231	1.2457	3.3831	28.2335	3.6921	0.8989
242	4.132	1.2415	4.2956	68.6725	4.7993	1.3102
243	4.6356	1.3214	5.5035	88.4892	5.7507	1.3788
244	3.0135	1.5284	4.542	43.9204	4.1046	0.674
245	2.1648	1.3598	2.4735	1.6874	2.547	0.729
246	4.2758	1.3885	5.6433	84.9915	5.5234	1.3479
247	3.7924	1.3851	4.7647	69.0588	4.8414	1.5176
248	3.1958	1.3534	3.7669	37.8751	3.932	1.2406
249	2.9244	1.4225	3.849	29.9929	3.7257	1.1568
250	3.5355	1.373	4.4296	56.8284	4.4498	1.4045
251	2.7709	1.5107	3.9622	28.6713	3.6963	0.7602
252	2.2361	1.3879	2.6638	2.6605	2.6901	0.7184
253	7.1492	1.2856	8.7582	100	8.8365	3.9236
254	3.0026	1.3414	3.5216	25.634	3.6415	1.0511
255	3.2709	1.3971	4.1902	45.8833	4.1509	0.9222
256	4.0585	1.3143	4.8382	72.7808	4.9634	0.9863
257	3.5232	1.3817	4.3501	57.3624	4.4583	1.5424
258	2.7675	1.5832	4.1999	34.4876	3.8436	0.9255
259	2.3983	1.4055	2.8197	6.7457	2.9469	0.736
260	2.6038	1.4105	3.2989	14.3507	3.2458	0.9115
261	2.1426	1.4811	2.8215	2.7826	2.7027	0.752
262	2.7445	1.5845	3.9617	33.4263	3.8099	1.1042
263	2.4155	1.4528	3.1727	9.791	3.0564	0.7364
264	3.1447	1.3278	3.5448	32.6729	3.7973	1.084
265	2.5764	1.4173	3.2249	13.6905	3.2206	1.0717
266	4.73	1.2632	5.3214	85.858	5.6328	1.3706
267	3.6887	1.4756	5.4433	72.9794	4.9761	0.8852
268	1.8377	1.4542	2.2356	0.9618	2.2186	0.8173
269	3.1114	1.4222	4.0658	39.9149	3.991	0.6961
270	2.7595	1.3269	3.2958	15.2802	3.2837	0.7479
271	3.4569	1.4627	4.867	63.3707	4.5972	0.857
272	3.6677	1.3469	4.3935	61.5234	4.5509	3.122
273	2.5827	1.4599	3.4115	15.8141	3.3132	1.2423
274	3.1509	1.297	3.5048	30.1405	3.7257	1.0896
275	3.1762	1.3538	3.8352	36.9434	3.9068	0.857
276	4.0688	1.3828	5.2949	77.4188	5.216	1.4889
277	2.9989	1.3696	3.5712	29.6982	3.7047	1.279
278	3.2638	1.3598	4.0525	41.9838	4.0415	0.8656
279	2.9405	1.4072	3.8862	29.8455	3.7131	0.8752
280	3.4093	1.462	4.8991	59.6995	4.5256	0.6843
281	2.97	1.3	3.2113	21.1252	3.4984	0.5432
282	4.0252	1.316	4.732	71.792	4.9256	0.7308
283	3.6408	1.2971	4.1984	52.4536	4.3614	2.2123
284	2.3875	1.4784	3.2403	10.0477	3.0606	0.4919
285	2.9295	1.4049	3.7159	28.3793	3.6921	1.0653
286	2.9507	1.3655	3.6962	25.4909	3.6289	1.2398
287	2.6304	1.5543	3.6789	23.7853	3.57	0.599
288	2.7139	1.6776	4.4329	38.3433	3.9489	1.3359
289	3.5877	1.2768	4.0313	48.0403	4.2309	1.0304
290	2.7197	1.2099	2.597	7.6273	2.9764	1.0007
291	2.396	1.4167	2.9996	7.2488	2.9638	0.4093
292	2.9115	1.3958	3.6226	25.9205	3.6458	0.4754
293	2.6104	1.4586	3.4846	16.4841	3.3511	0.8472
294	3.2843	1.5391	4.8486	61.34	4.5467	0.8294
295	2.5716	1.321	2.831	8.7688	3.0227	2.5485
296	3.078	1.4878	4.3811	44.0829	4.1046	0.591
297	4.6855	1.2059	5.0365	81.5767	5.3381	1.6836
298	3.1778	1.5524	4.7731	54.7119	4.4162	1.1238
299	2.4732	1.5918	3.6846	17.5628	3.3932	0.8374
300	2.9308	1.4677	4.0486	34.3355	3.8394	1.492
301	2.7214	1.3288	3.0031	14.2184	3.2374	0.6789
302	2.7961	1.5106	4.0167	30.2882	3.7342	0.6037
303	2.9324	1.6131	4.7831	46.5435	4.172	1.6375
304	2.3215	1.3802	2.7709	3.7632	2.7954	0.6054
305	4.3867	1.3259	5.3313	83.4876	5.4392	0.7516
306	2.8045	1.3587	3.3654	18.786	3.4142	0.9195
307	3.4962	1.4456	4.821	63.9295	4.6056	0.6304
308	1.7536	1.6802	2.6372	1.2033	2.3407	0.8807
309	2.8595	1.3684	3.3246	21.6811	3.511	1.3767
310	3.1105	1.4769	4.458	45.0621	4.1257	0.6887
311	2.2597	1.4445	2.8883	4.0094	2.8164	0.5967
312	2.9542	1.5661	4.5367	43.758	4.1004	0.774
313	3.9472	1.5823	6.5665	88.0473	5.7086	0.8855
314	3.2964	1.5018	4.7767	58.0775	4.4667	0.7933
315	2.6982	1.4863	3.6319	22.7995	3.5363	0.4292
316	2.5434	1.5143	3.5955	16.753	3.3595	0.467
317	3.8738	1.2834	4.3842	64.3033	4.6182	1.0035
318	3.5019	1.4048	4.7406	58.6161	4.4961	0.69
319	2.4898	1.4199	3.1691	11.2086	3.1027	0.5653
320	2.1285	1.4029	2.5326	1.9301	2.5638	0.3579
321	2.5884	1.5031	3.7611	18.3771	3.4058	0.4663
322	2.5409	1.5543	3.8289	19.7446	3.431	0.5548
323	3.9702	1.3212	4.7289	69.8344	4.8708	0.7215
324	3.2951	1.4394	4.4135	49.891	4.2983	0.8121
325	2.6716	1.512	3.7169	23.0805	3.5489	0.6552
326	2.6149	1.4978	3.3915	19.8821	3.4353	0.7782
327	4.3214	1.3389	5.3668	82.6352	5.4013	0.8075
328	3.8838	1.2909	4.44	65.2419	4.6561	0.7996
329	2.3353	1.5239	3.2949	10.1763	3.0606	0.3839
330	3.5356	1.3658	4.3463	55.414	4.4288	1.3557
331	2.4374	1.4538	3.2181	10.9498	3.09	0.5504
332	1.6359	1.542	2.0589	0.4801	2.0123	0.3916
333	4.9319	1.2665	5.6957	90.719	5.9022	0.8808
334	2.7043	1.3079	2.899	12.2484	3.17	0.5226
335	2.8096	1.4663	3.7631	26.6393	3.6584	0.5847
336	2.6571	1.3416	3.074	12.5095	3.1785	0.4981
337	2.9687	1.4872	3.9966	38.1871	3.9404	0.7018
338	4.2902	1.3331	5.4183	81.7878	5.3381	1.2967
339	2.7297	1.5285	3.733	27.3618	3.671	1.1471
340	2.7157	1.3128	3.0211	13.1644	3.1953	0.608
341	3.2883	1.3818	4.1387	45.226	4.1341	0.7848
342	4.0864	1.4399	5.8097	83.7015	5.4392	1.132
343	3.6116	1.584	5.7654	76.6014	5.1824	1.0087
344	3.6238	1.3678	4.4774	62.0751	4.5551	0.7445
345	2.8932	1.455	3.8837	31.0292	3.7552	0.8298
346	3.1044	1.4346	4.2803	40.7071	4.012	0.7708
347	2.456	1.4782	3.1903	12.118	3.1616	0.9333
348	2.4866	1.5917	3.759	18.9226	3.4142	1.007
349	3.2459	1.3233	3.8254	37.4085	3.9194	0.6264
350	2.5009	1.5539	3.5636	17.0225	3.3679	1.0441
351	4.1251	1.4216	5.6774	83.274	5.4307	1.3493
352	2.8081	1.5159	4.0488	31.3267	3.7636	0.6413
353	3.9881	1.6715	7.1392	91.847	6.0664	1.6585
354	2.8127	1.3461	3.4696	17.8337	3.3974	0.8208
355	3.7726	1.3002	4.3827	60.7911	4.5425	0.6415
356	3.9345	1.3552	4.9873	72.3845	4.9382	1.3918
357	4.123	1.3177	4.9564	74.9804	5.0603	1.1707
358	5.2806	1.3469	6.7903	96.6833	6.7232	1.6678
359	5.0899	1.2994	6.1034	93.8999	6.2517	1.1644
360	3.2571	1.4505	4.4528	48.8786	4.273	1.1557
361	2.4996	1.5664	3.614	17.4275	3.3889	1.7607
362	4.3738	1.3028	5.1888	81.3659	5.3339	1.2094
363	2.6599	1.2102	2.6406	5.4955	2.9048	0.7386
364	3.2752	1.4485	4.542	49.7218	4.2941	1.4291
365	5.301	1.366	7.1184	97.3876	6.841	1.3652
366	3.556	1.4276	4.7256	64.8657	4.6393	1.7213
367	3.0031	1.679	5.0573	55.9427	4.4372	2.4704
368	2.3077	1.4458	2.9719	4.8744	2.888	0.621
369	4.9619	1.3901	6.8858	95.517	6.4832	1.9902
370	2.9203	1.3634	3.6796	24.0681	3.5826	0.9636
371	2.1829	1.4998	2.9767	3.6403	2.7911	0.7702
372	3.7678	1.4025	4.9696	69.4461	4.8624	1.4982
373	2.9734	1.477	4.0396	37.7194	3.9236	0.5172
374	2.4907	1.528	3.4506	15.6804	3.3048	0.4081
375	4.8107	1.4151	6.6626	94.3601	6.378	1.6151
376	2.412	1.5245	3.4164	12.6403	3.1785	0.9442
377	2.4771	1.4773	3.3693	12.7711	3.1911	0.3789
378	3.9172	1.356	5.0264	71.3983	4.9171	1.4891
379	4.485	1.4963	6.8566	93.6703	6.2306	2.4931
380	1.8979	1.4286	2.2705	1.0825	2.2733	0.3468
381	4.3163	1.3463	5.4281	82.8478	5.4223	1.4419
382	3.225	1.3814	4.0252	42.4656	4.0457	0.5144
383	2.8103	1.5046	3.8724	30.4361	3.7426	1.5175
384	3.2299	1.3455	3.9266	38.4997	3.9573	0.894
385	3.2309	1.3608	4.0877	40.073	3.9994	0.5932
386	2.8061	1.5369	4.0995	33.2753	3.8057	0.9342
387	3.5051	1.396	4.5059	58.2568	4.4751	0.9861
388	4.9187	1.3875	6.6461	95.2849	6.4116	1.3827
389	5.8096	1.3967	8.0351	99.2828	7.6956	2.117
390	2.788	1.2143	2.6714	10.5625	3.069	0.5718
391	2.5898	1.5042	3.5607	18.5133	3.41	0.4378
392	3.0997	1.4271	4.0573	39.4416	3.9868	0.9897
393	3.6004	1.4346	4.777	66.7566	4.7235	1.1287
394	2.3552	1.4743	3.1522	8.5143	3.0059	0.5813
395	3.1068	1.4927	4.4728	46.3782	4.1594	0.6512
396	4.6819	1.33	5.9077	89.8229	5.8475	1.1938
397	3.4744	1.4419	4.9875	62.6289	4.5635	0.9932
398	3.9594	1.3353	4.949	71.0058	4.9045	1.0671
399	3.1012	1.4365	4.0187	40.8661	4.012	0.5954
400	3.1094	1.3579	3.7184	33.8802	3.8268	0.5703
401	2.9856	1.3736	3.7375	28.8176	3.6963	0.4902
402	3.4587	1.401	4.5786	55.0625	4.4246	0.9892
403	4.2153	1.2959	4.8437	75.7886	5.1024	0.7945
404	2.5526	1.4696	3.2288	15.4135	3.2879	0.9148
405	2.2662	1.5502	3.2697	8.2603	2.9974	0.6284
406	4.742	1.4448	6.8995	94.8217	6.4032	1.3776
407	3.5248	1.4938	5.1481	68.4798	4.7866	0.9442
408	2.6656	1.504	3.7834	22.2392	3.5237	0.5249
409	1.8348	1.5605	2.2717	1.3241	2.3407	1.0482
410	2.6462	1.3324	3.0195	11.4679	3.1448	0.3957
411	3.0579	1.32	3.5108	27.0724	3.6626	0.5859
412	5.6413	1.2761	6.6708	97.6232	6.8495	0.9042
413	3.5675	1.3555	4.3355	56.2963	4.4414	0.5588
414	4.3651	1.4553	6.2203	90.4945	5.898	1.4258
415	2.6833	1.4806	3.7131	21.264	3.5026	0.7381
416	3.5894	1.3275	4.3493	53.1447	4.3867	0.5895
417	2.4867	1.5498	3.5296	16.2157	3.3384	0.5115
418	2.5968	1.5529	3.734	21.9599	3.5152	0.5138
419	1.738	1.5287	2.2356	0.8412	2.1555	0.3004
420	3.0287	1.4851	4.3159	41.3441	4.0246	0.5798
421	1.2339	0.9837	0.6812	0	1.0062	1.0832
422	3.4346	1.3331	4.1523	47.2068	4.1972	0.9604
423	3.8468	1.2709	4.2999	60.9738	4.5425	0.8653
424	2.6808	1.4722	3.6005	20.848	3.4816	0.6991
425	2.9463	1.4779	3.9676	36.1714	3.8857	0.9976
426	2.5195	1.4442	3.3006	12.9021	3.1911	0.5916
427	4.1495	1.3068	4.9624	74.779	5.0561	1.2786
428	2.3615	1.4254	2.9912	6.3695	2.9301	0.8776
429	4.0898	1.3397	5.1095	75.5861	5.0939	1.3735
430	2.9863	1.3732	3.6794	28.964	3.6963	0.9851
431	2.2385	1.5215	3.1275	5.62	2.909	0.738
432	4.5889	1.2138	4.7887	78.6536	5.2539	1.3817
433	3.3957	1.4387	4.6245	56.4735	4.4414	1.2572
434	3.4914	1.4788	5.0124	66.1867	4.694	1.1069
435	2.9322	1.4286	3.8537	30.8807	3.751	0.7973
436	2.0021	1.6018	2.9366	2.5385	2.6564	0.8254
437	2.7427	1.3062	2.9613	13.4272	3.2163	0.7912
438	4.516	1.3337	5.6569	86.0755	5.6412	1.615
439	2.7429	1.4015	3.5269	19.333	3.4226	0.8227
440	4.4945	1.3722	5.7986	89.1545	5.7633	1.5669
441	2.4317	1.4213	3.0838	8.8961	3.0227	0.5407
442	2.7322	1.4066	3.5931	19.0592	3.4184	0.9698
443	4.1491	1.3339	5.0733	76.3978	5.1529	1.4963
444	2.7816	1.394	3.3903	20.2953	3.4605	0.8891
445	3.182	1.4273	4.1757	44.2457	4.1046	1.126
446	3.073	1.4927	4.2217	44.5717	4.1088	0.8485
447	4.2079	1.361	5.478	80.7355	5.3297	2.0886
448	4.2269	1.3505	5.2134	80.1078	5.3171	1.2174
449	2.3232	1.4574	3.0359	6.4948	2.9301	0.846
450	4.2919	1.3009	5.1278	77.6239	5.2202	1.2503
451	4.0027	1.4843	5.8726	84.1302	5.4686	1.0564
452	3.825	1.2537	4.1761	57.5408	4.4583	1.3395
453	2.4412	1.3096	2.6629	4.1327	2.829	1.075
454	3.5037	1.3332	4.3373	49.5527	4.2899	0.6442
455	5.9264	1.2703	6.9412	98.5692	7.182	2.1748
456	4.5276	1.5157	7.0794	94.1298	6.3695	2.1731
457	2.4643	1.2543	2.4768	3.2721	2.7533	1.0753
458	2.8447	1.4412	3.7268	26.3514	3.6542	0.9601
459	3.4663	1.4845	4.8307	65.9972	4.673	1.4296
460	3.8319	1.3049	4.4159	64.678	4.6351	0.6554
461	2.5692	1.5028	3.5277	17.1574	3.3763	0.6281
462	2.4858	1.484	3.3621	13.5588	3.2163	0.5447
463	2.6482	1.5509	3.6855	24.3516	3.591	0.6064
464	3.3977	1.1649	3.1901	27.217	3.6668	0.497
465	3.3855	1.3986	4.375	50.9106	4.3151	0.7217
466	2.8706	1.4771	4.0715	31.774	3.772	1.3437
467	4.194	1.1383	3.9048	58.7961	4.4961	1.3388
468	2.6878	1.6041	4.171	31.1779	3.7594	1.0953
469	3.4211	1.4814	5.0635	63.5567	4.5972	1.4917
470	3.7843	1.361	4.8233	67.5199	4.7529	1.5377
471	3.2034	1.453	4.4808	47.5396	4.2015	1.1258
472	2.1308	1.4563	2.7192	2.4166	2.648	0.6908
473	3.6999	1.2661	4.0576	51.9374	4.3404	1.1914
474	3.7439	1.4334	5.1337	71.9892	4.9256	0.8352
475	2.915	1.4466	3.9872	31.6248	3.7678	0.5285
476	2.9586	1.409	3.7347	30.5842	3.7426	1.0715
477	3.0964	1.4291	4.0697	39.5992	3.9868	1.3926
478	4.2358	1.3772	5.5571	83.0608	5.4265	1.9485
479	3.2122	1.4286	4.142	46.048	4.1509	0.9168
480	3.1989	1.449	4.3951	47.0407	4.1846	0.5779
481	3.0265	1.4671	4.1192	39.1269	3.9783	0.5677
482	3.1759	1.5586	4.8212	55.59	4.4288	1.2179
483	2.938	1.5942	4.5418	45.5543	4.1383	1.3452
484	4.3875	1.4422	6.1254	90.0464	5.8812	0.8735
485	2.2884	1.4677	3.0147	4.9984	2.8964	0.6877
486	5.3008	1.3429	6.8481	96.9177	6.7316	0.8994
487	2.3575	1.465	3.1164	8.1335	2.9932	0.4054
488	2.7208	1.5453	3.9793	28.5252	3.6921	0.8342
489	2.7485	1.4431	3.6959	22.0995	3.5195	0.7938
490	2.6132	1.4397	3.3379	15.9478	3.3174	0.6376
491	2.2837	1.4821	3.0613	5.7447	2.9132	0.7748
492	3.1526	1.4025	4.1533	40.2312	3.9994	0.4969
493	2.3396	1.6857	3.958	16.0817	3.3342	0.9475
494	3.3408	1.4168	4.4703	50.2301	4.3025	1.0494
495	3.8779	1.4739	5.6048	78.4471	5.2497	1.0602
496	4.4285	1.3214	5.4296	84.3451	5.477	0.9739
497	2.6404	1.3422	2.9824	11.8576	3.1574	0.6658
498	5.3289	1.3155	6.5569	96.4493	6.639	1.7038
499	3.8216	1.3778	4.7898	69.2523	4.8582	1.1956
500	2.37	1.5472	3.466	11.7276	3.1532	0.3809
501	2.9106	1.4678	3.9765	33.5774	3.8099	0.586
502	2.8972	1.4951	4.2037	34.9449	3.852	0.654
503	3.9618	1.2836	4.5593	66.947	4.7319	0.9372
504	3.8184	1.2627	4.1246	58.4363	4.4793	1.0176
505	3.0197	1.3561	3.7294	29.404	3.7005	0.5338
506	2.5867	1.4806	3.5232	16.8877	3.3595	0.5594
507	3.4495	1.41	4.5707	56.1194	4.4372	0.557
508	3.5795	1.3796	4.5699	59.8809	4.5298	0.6188
509	2.5789	1.2996	2.8217	8.0068	2.989	0.3862
510	2.6661	1.5666	3.9324	26.064	3.65	0.5659
511	2.4628	1.297	2.6513	4.256	2.8332	0.3551
512	3.0374	1.4169	3.9432	35.7103	3.8731	0.3706
513	5.7596	1.3134	7.0832	98.8067	7.1947	1.0697
514	1.2907	1.0166	0.7505	0.1199	1.0904	0.0849
515	2.914	1.5063	4.1476	36.6341	3.9026	0.9008
516	4.3519	1.4052	5.845	87.6068	5.6917	1.1462
517	3.9335	1.3356	4.7613	70.029	4.8708	1.1981
518	4.2442	1.3349	5.2746	78.8605	5.2834	1.4511
519	3.2273	1.5751	5.0111	61.7071	4.5509	1.5872
520	3.5374	1.287	4.0199	47.3731	4.1972	0.8621
521	2.6281	1.289	2.9026	9.4068	3.0311	0.4987
522	3.1395	1.423	4.2523	41.8236	4.0331	1.0672
523	2.1658	1.4724	2.8434	2.9049	2.7238	0.5862
524	4.1373	1.3006	4.7732	73.9764	5.0182	0.9465
525	4.3169	1.3158	5.2703	79.6908	5.3087	0.943
526	2.3429	1.3466	2.6763	3.3947	2.7659	0.629
527	3.3126	1.4613	4.5751	52.7987	4.3825	0.919
528	3.277	1.5418	4.8616	61.1568	4.5425	0.7288
529	3.0365	1.3469	3.6542	29.551	3.7005	1.2033
530	3.2097	1.4919	4.5149	50.3999	4.3109	0.7615
531	3.3455	1.5244	4.9993	63.743	4.6014	1.4528
532	2.6986	1.4737	3.6185	21.8205	3.511	0.9146
533	4.8514	1.4085	6.7123	95.0531	6.4074	1.1086
534	2.9597	1.5221	4.3267	40.5483	4.0078	0.8041
535	3.8277	1.2348	4.0387	53.4915	4.3993	0.9701
536	3.7491	1.3708	4.7073	67.1377	4.7361	1.1317
537	2.3247	1.2769	2.4155	2.1731	2.6185	0.6805
538	4.6708	1.4639	6.853	94.5907	6.378	2.4589
539	4.3946	1.3452	5.4133	85.2077	5.5234	0.9538
540	2.4824	1.0875	1.9617	1.4451	2.4459	0.4951
541	2.9983	1.3997	3.741	32.073	3.7763	0.7371
542	4.3081	1.2661	4.8118	75.9914	5.1108	0.947
543	5.5217	1.3416	6.9854	98.0954	7.0221	1.9401
544	2.8201	1.5308	4.1645	33.7287	3.8141	0.8354
545	2.5454	1.5038	3.5593	16.3499	3.3426	0.9084
546	2.2513	1.3323	2.5088	2.2948	2.6185	0.6254
547	2.7177	1.2881	3.0035	11.5977	3.1448	0.5624
548	2.2027	1.4647	2.856	3.5175	2.7659	0.9183
549	2.7904	1.4192	3.515	22.3791	3.5279	1.5365
550	2.4569	1.3816	2.9122	7.7537	2.9848	1.0313
551	3.4539	1.4612	4.771	63.1849	4.5888	1.066
552	2.2461	1.5433	3.2006	6.997	2.9553	0.5419
553	3.9976	1.2801	4.5092	67.9031	4.7656	1.0382
554	3.2862	1.3986	4.2243	46.7091	4.1762	1.2056
555	2.6741	1.6344	4.2192	32.8233	3.7973	1.4099
556	3.3222	1.5236	4.8838	62.814	4.5635	1.4475
557	2.9663	1.6971	5.0012	54.8871	4.4162	0.845
558	3.6032	1.3283	4.198	54.3622	4.4077	0.9654
559	3.2419	1.406	4.2519	45.39	4.1341	1.1497
560	5.1038	1.3632	6.7847	96.2157	6.559	1.158
561	4.0936	1.4188	5.6758	82.4229	5.376	0.8953
562	3.1652	1.407	4.0412	41.6636	4.0288	1.2267
563	4.3251	1.4335	5.9781	88.9324	5.7591	1.7609
564	3.4821	1.3504	4.3169	50.5699	4.3109	1.3459
565	3.7827	1.4397	5.0823	73.5768	5.0013	0.7087
566	2.3275	1.5286	3.3102	9.9193	3.0564	0.654
567	3.5352	1.4277	4.9268	64.1163	4.6098	1.1073
568	2.8085	1.5804	4.2499	36.7886	3.9026	0.9823
569	2.714	1.5156	3.8224	25.0626	3.6205	1.0992
570	3.9359	1.3798	5.1137	74.1767	5.0224	0.8603
571	3.5407	1.5366	5.4441	72.1867	4.934	1.8133
572	2.3853	1.4826	3.2425	10.3049	3.0648	0.893
573	2.4506	1.534	3.5388	14.6157	3.2542	1.1006
574	3.2001	1.4581	4.3405	47.7063	4.2099	1.2768
575	4.0792	1.4041	5.5934	79.4828	5.3044	1.0365
576	2.5259	1.2875	2.5662	5.1225	2.8964	1.8717
577	4.0148	1.2132	4.0595	62.2595	4.5551	0.7894
578	3.3433	1.4882	4.7561	59.1568	4.5004	1.2937
579	4.5333	1.3109	5.4056	85.6409	5.5739	0.9358
580	3.0526	1.3551	3.7713	30.7324	3.7426	0.4445
581	2.4186	1.5165	3.4175	12.3789	3.1742	1.0216
582	2.4264	1.3564	2.8093	5.2467	2.8964	0.388
583	3.392	1.4467	4.7594	57.7195	4.4583	0.7452
584	3.5205	1.4074	4.5436	60.0624	4.5298	1.0449
585	4.2323	1.322	5.0461	77.8292	5.2202	0.8873
586	4.7835	1.3189	5.8119	90.9439	5.9359	1.2139
587	2.8256	1.3853	3.4743	21.4029	3.5026	1.5343
588	2.9639	1.5834	4.6579	46.213	4.1551	1.1197
589	4.8485	1.1974	4.924	84.5602	5.4981	0.7612
590	3.7409	1.4307	5.1579	71.2019	4.9129	1.2446
591	2.6601	1.4375	3.461	17.2924	3.3805	0.6149
592	3.0128	1.353	3.7702	27.797	3.6836	0.7388
593	2.4767	1.5981	3.589	18.6496	3.41	0.4286
594	3.4539	1.3651	4.3099	51.0812	4.3151	0.6583
595	2.266	1.4492	2.9094	4.3795	2.8332	0.4299
596	4.1333	1.2282	4.3505	67.7114	4.7529	0.5774
597	2.307	1.4765	3.054	6.6202	2.9385	0.4119
598	2.7896	1.4877	3.8071	27.5067	3.6752	0.5985
599	2.7662	1.4724	3.7832	24.7778	3.6079	0.4981
600	3.6238	1.3997	4.8268	65.0537	4.6519	0.6165
601	4.2372	1.4381	5.9971	86.2932	5.6497	0.9898
602	4.6758	1.3177	5.6315	89.377	5.7886	0.6485
603	3.1222	1.3313	3.757	32.2228	3.7763	0.6985

## Sheet: L61R-1
n	Axis	Dia	Volume	Age	Area	FluorTotal
count	782	782	782	782	782	782
mean	3.5087	1.1458	3.1067	44.2768	3.7105	0.6594
stdev	0.8088	0.0685	0.6875	28.5821	0.8215	0.2642
---	---	---	---	---	---	---
1	3.6174	1.2248	3.7782	64.4838	4.1088	0.8992
2	2.6869	1.2068	2.5378	12.4356	2.9301	0.5017
3	3.2098	1.2872	3.5229	51.1147	3.7763	0.7838
4	2.6284	1.3071	2.7032	16.3129	3.069	0.6334
5	3.754	1.203	3.7465	68.7338	4.2057	0.8234
6	4.5682	1.1961	4.53	93.3222	5.1571	1.1027
7	2.5014	1.3407	2.7143	13.7504	2.968	0.4876
8	3.5689	1.1589	3.4269	53.7716	3.8478	0.7001
9	5.3447	1.1773	5.2712	97.4368	5.9949	1.3361
10	4.7602	1.1451	4.4762	93.4986	5.1697	0.8404
11	4.7256	1.0417	3.6577	85.5962	4.6898	0.678
12	3.8995	1.03	2.906	51.9066	3.7889	0.5304
13	4.3394	1.0705	3.5536	75.5869	4.3993	1.0121
14	4.3309	1.1449	3.9208	85.2622	4.6772	1.0074
15	3.0716	1.1883	2.9522	28.1626	3.3468	0.6525
16	2.8906	1.215	2.7789	20.8299	3.1953	0.654
17	3.6788	1.205	3.6859	65.3529	4.1215	0.8403
18	3.0852	1.2427	3.0459	36.1251	3.5026	0.8821
19	2.6468	1.1841	2.4416	9.1509	2.8332	0.5385
20	3.4151	1.1019	2.8766	36.2438	3.5026	0.7999
21	4.6419	1.0776	3.8723	86.2664	4.7529	1.1272
22	3.4614	1.1668	3.1415	49.6739	3.7468	0.5833
23	3.8198	1.1652	3.6549	67.1069	4.1594	0.6427
24	3.2482	1.2208	3.195	42.8026	3.6458	0.769
25	3.643	1.1919	3.447	61.1999	4.0373	0.9445
26	6.206	1.1309	5.7554	99.263	6.7442	0.9327
27	4.045	1.1802	3.9476	78.422	4.4751	1.2624
28	3.729	1.1536	3.4379	60.7771	4.0162	0.8259
29	3.3824	1.2653	3.6547	57.7133	3.9362	0.4524
30	5.7788	1.1022	5.1586	98.1645	6.1085	1.2896
31	4.5624	1.0646	3.6753	82.9459	4.614	0.6476
32	5.0108	1.1115	4.415	95.4543	5.3044	1.1417
33	3.539	1.2092	3.4692	59.3764	3.9657	0.6385
34	3.062	1.2109	2.8357	30.5398	3.3932	0.7367
35	4.3817	1.1505	3.9734	86.4345	4.7572	1.1955
36	4.2266	1.0992	3.4845	75.2753	4.3867	0.4296
37	2.596	1.1927	2.3698	8.1702	2.7911	0.2818
38	2.7856	1.2267	2.6799	17.6637	3.0943	0.3769
39	2.3614	1.1351	1.9946	1.5788	2.4038	0.5257
40	2.9511	1.2073	2.7873	22.8718	3.25	0.715
41	4.234	1.1397	3.8467	80.8279	4.5467	1.0157
42	3.6454	1.0962	3.0112	48.8941	3.7384	0.6628
43	4.8292	1.0642	3.9714	89.1502	4.8961	1.1184
44	3.2982	1.1371	2.8767	34.7084	3.4731	0.6835
45	3.261	1.1191	2.7687	29.743	3.3805	0.3967
46	3.3456	1.1434	2.8134	38.1563	3.5447	0.6054
47	2.6952	1.1983	2.5594	12.0334	2.9217	0.2465
48	3.3792	1.1607	3.1329	42.059	3.6331	0.7857
49	7.6146	1.0148	5.763	99.8154	7.5062	1.8249
50	3.4178	1.18	3.2287	48.6351	3.7342	0.3678
51	4.1316	1.0657	3.2541	67.2541	4.1594	0.766
52	3.7967	1.0844	3.1033	54.7133	3.8647	0.5095
53	3.4587	1.0536	2.666	31.2263	3.4058	0.3914
54	3.2664	1.1335	2.839	32.9568	3.4268	0.4717
55	4.9315	1.0916	4.196	92.9699	5.1276	0.8871
56	3.9035	1.0886	3.23	60.6364	3.9952	0.7383
57	4.2202	1.0551	3.3482	69.1807	4.2141	0.5326
58	3.8144	1.0248	2.8444	45.3096	3.6836	0.4963
59	2.8849	1.1068	2.3246	12.5363	2.9301	0.4433
60	3.0473	1.1648	2.7229	23.1968	3.2584	0.3699
61	2.344	1.1027	1.8651	1.3921	2.3239	0.2027
62	3.0534	1.1686	2.8231	24.395	3.2753	0.4685
63	5.3182	1.0247	4.0123	94.5621	5.2245	0.7752
64	4.2967	1.1408	3.9806	83.4392	4.6224	0.7857
65	4.6902	1.1191	4.2387	90.3546	4.9803	0.9826
66	4.3155	1.0782	3.4493	75.8992	4.4035	0.6553
67	5.5827	1.086	4.9241	97.0743	5.8096	0.8994
68	3.1148	1.2203	3.0806	35.1791	3.4816	0.5117
69	3.8143	1.1051	3.3841	58.2655	3.9531	0.516
70	2.3455	1.1858	2.1348	2.1401	2.4796	0.4052
71	3.0972	1.3062	3.5326	44.9307	3.6794	0.6878
72	3.3099	1.1834	3.1217	41.1962	3.6163	0.7396
73	4.4527	1.0675	3.5696	79.2195	4.5088	0.6832
74	3.0441	1.2329	3.062	33.0729	3.4268	0.7621
75	2.7038	1.1155	2.2337	6.6147	2.749	0.5223
76	2.9456	1.2466	2.877	27.3788	3.3384	0.682
77	2.3399	1.1963	2.1634	2.2339	2.4922	0.4636
78	3.173	1.1243	2.6897	25.0528	3.2963	0.6123
79	3.8035	1.1658	3.6959	66.3735	4.1425	0.9562
80	3.4722	1.1203	3.0222	41.5653	3.6205	0.6203
81	3.8497	1.1334	3.3512	63.1899	4.0878	0.907
82	2.9808	1.1621	2.8099	20.0849	3.1742	0.6412
83	2.7239	1.2076	2.5429	13.852	2.9764	0.3815
84	2.7414	1.2436	2.6907	17.1427	3.0774	0.4529
85	3.9074	1.0143	2.7977	49.2835	3.7426	0.4468
86	2.4952	1.3144	2.582	11.3324	2.909	0.6375
87	3.6984	1.195	3.5037	64.7729	4.113	0.6061
88	3.5543	1.1027	2.9426	43.3006	3.6584	0.7384
89	3.868	1.146	3.5511	66.5199	4.1509	0.7885
90	2.8756	1.1675	2.5073	16.2096	3.0648	0.6282
91	3.8527	1.2471	3.9671	78.263	4.4709	1.1365
92	3.3077	1.2174	3.2592	47.0907	3.7089	0.8322
93	3.3926	1.2093	3.2721	52.039	3.7889	0.7086
94	3.3558	1.1231	2.7552	35.888	3.4984	0.7596
95	4.3157	1.1318	3.9155	82.6181	4.6098	1.0848
96	4.6188	1.1161	4.0911	88.808	4.8877	0.8796
97	4.0417	1.1125	3.5723	70.0786	4.2309	0.9904
98	4.8305	1.1353	4.4563	94.0294	5.2076	0.9245
99	4.3361	1.0866	3.6137	77.6289	4.4583	0.9855
100	3.9649	1.1322	3.577	69.3299	4.2141	0.6477
101	5.5478	1.1491	5.3168	97.9822	6.0917	0.818
102	3.096	1.2112	3.0853	33.7716	3.4353	0.3121
103	4.3744	1.0943	3.6092	80.1824	4.5298	0.7324
104	3.9869	1.0987	3.2803	65.4982	4.1215	1.012
105	2.6625	1.272	2.6704	15.3852	3.0395	0.2978
106	3.4216	1.1252	3.0528	39.9725	3.5784	0.6475
107	4.3011	1.0538	3.2906	72.6536	4.2941	1.0362
108	3.049	1.3061	3.3661	41.3191	3.6163	0.4971
109	8.0634	0.9711	5.7828	100	7.6283	1.8536
110	2.7863	1.1267	2.2986	10.2375	2.8669	0.4051
111	4.5766	1.1163	4.0932	88.2961	4.8414	1.1956
112	3.2607	1.2199	3.1286	43.4253	3.6584	0.6231
113	2.5392	1.2368	2.491	8.2679	2.8122	0.3308
114	3.9	1.0274	2.9447	51.5101	3.7805	0.7052
115	3.0326	1.2352	2.9932	32.3777	3.4184	0.4378
116	3.4332	1.0725	2.6474	33.8883	3.4353	0.7196
117	4.1735	1.0661	3.3819	68.8826	4.2057	0.4399
118	4.3218	1.0786	3.5367	76.2121	4.4119	0.7622
119	5.3649	1.1094	4.7962	96.8934	5.6875	0.7123
120	4.0331	1.0833	3.4084	65.0626	4.1173	0.4962
121	3.4983	1.1315	3.0582	45.4361	3.6836	0.7927
122	3.7642	1.2096	3.7514	70.5297	4.2393	0.514
123	4.4782	1.045	3.5183	77.4708	4.4456	0.8068
124	2.2546	1.1346	1.8751	1.0196	2.2818	0.3615
125	3.0453	1.1807	2.8676	25.1627	3.2963	0.3573
126	4.7573	1.137	4.2837	93.1459	5.1318	0.7263
127	3.1653	1.1717	3.0667	32.0313	3.4142	0.4332
128	2.8581	1.0331	2.0382	5.9394	2.7238	0.272
129	3.2878	1.0502	2.5628	21.7935	3.2163	0.4274
130	3.526	1.1033	2.9277	41.812	3.6289	0.3763
131	3.5628	1.067	2.7401	38.88	3.5573	0.4325
132	3.8259	1.1012	3.1037	58.4039	3.9531	0.4911
133	3.3087	1.1748	3.0402	40.5831	3.591	0.6465
134	3.8282	1.1685	3.6288	67.8441	4.1804	0.6407
135	3.1122	1.1119	2.687	20.9367	3.1953	0.5115
136	3.4412	1.0979	2.8527	36.4815	3.5195	1.9613
137	3.5778	1.0957	2.9916	44.0507	3.6626	0.6823
138	3.7794	1.1206	3.3481	59.5158	3.9657	0.813
139	3.3135	1.1191	2.8657	34.1222	3.4395	0.8207
140	3.1158	1.1552	2.8058	26.0451	3.3132	0.5765
141	2.2121	1.2471	2.1736	1.7656	2.4249	0.423
142	4.521	1.1202	3.9401	87.2777	4.795	0.9849
143	3.2191	1.1888	3.0422	36.7196	3.5237	0.6772
144	4.5317	1.1266	4.0607	87.9558	4.8329	1.0454
145	4.5601	1.1187	4.1085	88.1258	4.8329	1.1128
146	3.3949	1.1326	3.0165	39.486	3.57	0.9532
147	2.9752	1.1055	2.4066	15.1798	3.0269	0.5897
148	3.1936	1.2427	3.2315	42.4303	3.6373	0.8335
149	3.0838	1.1533	2.796	24.1764	3.2711	0.7936
150	3.9725	1.1745	3.8319	74.8092	4.3698	0.8648
151	3.5836	1.1534	3.2071	53.9058	3.8478	0.8615
152	3.0711	1.2148	2.9217	32.1466	3.4142	0.4168
153	3.3265	1.0934	2.7594	29.8566	3.3805	0.6933
154	3.0465	1.2117	2.8412	29.5162	3.3763	0.8124
155	3.8528	1.2116	3.8896	74.3445	4.353	0.9462
156	3.6296	1.1432	3.18	54.8483	3.8689	0.5875
157	4.0911	1.1043	3.5408	71.1333	4.2562	1.0353
158	2.6014	1.2058	2.3821	8.5617	2.8248	0.5806
159	4.7941	1.1753	4.6134	95.6334	5.3381	1.2946
160	3.2421	1.1023	2.6568	26.1557	3.3132	0.7487
161	4.3114	1.1089	3.7849	79.3795	4.5172	0.6808
162	3.635	1.0746	2.8951	43.5502	3.6584	0.6554
163	2.8301	1.1777	2.6669	15.2824	3.0353	0.4983
164	3.3369	1.1439	2.8674	37.4361	3.5363	0.6879
165	4.8438	1.1068	4.2227	92.443	5.0982	1.1937
166	4.0541	1.1087	3.5553	70.2288	4.2309	1.1747
167	3.1258	1.084	2.5481	19.1326	3.1364	0.5715
168	4.0394	1.0943	3.4274	67.5488	4.1636	0.5507
169	2.9336	1.2633	2.9681	29.0636	3.3637	0.7558
170	3.1167	1.2487	3.0747	39.001	3.5573	0.906
171	2.6532	1.2497	2.6142	14.0555	2.9806	0.4544
172	4.1429	1.1855	4.0645	82.7819	4.6098	1.1562
173	2.6189	1.1659	2.3011	7.099	2.7617	0.5916
174	2.4678	1.1935	2.1931	4.0273	2.6396	0.5816
175	4.0837	1.1066	3.5434	71.2846	4.2562	0.9658
176	3.6194	1.0692	2.9129	41.6886	3.6247	0.5511
177	2.9779	1.2146	2.8406	25.7135	3.3005	0.534
178	2.8377	1.1379	2.376	13.0409	2.9511	0.5887
179	4.1984	1.0243	3.1684	62.7611	4.0752	0.9546
180	2.4589	1.2011	2.2299	4.2173	2.6438	0.5298
181	2.9245	1.2259	2.818	23.6314	3.2627	0.8532
182	4.0534	1.0795	3.3246	65.6437	4.1257	0.4642
183	4.5167	1.1391	4.128	88.6371	4.8666	0.6158
184	3.1924	1.1474	2.7872	29.9702	3.3805	0.7534
185	3.0749	1.1769	2.7945	26.4883	3.3216	0.5645
186	4.2934	1.0811	3.5132	75.431	4.3909	0.9658
187	4.801	1.1226	4.3576	92.794	5.1192	0.5474
188	2.7113	1.2531	2.6432	16.003	3.0606	0.6693
189	3.9349	1.1104	3.2735	64.1952	4.1046	0.5079
190	3.1691	1.1182	2.6223	24.5044	3.2753	0.4962
191	2.4562	1.242	2.4464	5.651	2.7196	0.6691
192	3.0121	1.1077	2.4295	16.6235	3.0732	0.6383
193	2.7224	1.1969	2.5001	13.142	2.9511	0.6426
194	2.8023	1.0702	2.0549	6.7114	2.7533	0.5902
195	3.0375	1.1926	2.7418	26.3773	3.3174	0.581
196	3.9637	1.186	3.8587	75.743	4.3993	0.9114
197	3.2706	1.0956	2.6564	26.7104	3.3258	0.4009
198	2.9553	1.2087	2.8732	23.3053	3.2584	0.4819
199	4.6041	1.0691	3.731	85.4291	4.6772	0.7052
200	2.5093	1.3309	2.5878	13.5473	2.9595	0.3735
201	3.892	1.053	3.0604	54.1744	3.8605	0.6563
202	4.318	1.0285	3.2438	69.4794	4.2141	0.4264
203	3.4172	1.0811	2.8107	34.2392	3.4437	0.3276
204	3.9375	1.0622	3.0926	57.8512	3.9404	0.5699
205	6.8368	1.0447	5.5564	99.4469	6.9084	1.0643
206	3.0405	1.1879	2.8251	25.9345	3.309	0.3824
207	3.1001	1.0357	2.3532	14.1573	2.9806	0.2829
208	3.6238	1.1426	3.3146	54.309	3.8605	0.4966
209	2.7928	1.1473	2.2601	12.1339	2.9217	0.2757
210	4.0899	1.0513	3.1956	62.1915	4.0625	0.3621
211	2.6779	1.1769	2.4565	9.9404	2.8543	0.351
212	2.8146	1.1492	2.4213	13.2433	2.9511	0.3614
213	4.8025	1.0388	3.7443	86.6027	4.7572	0.5323
214	2.7247	1.1957	2.435	13.3445	2.9511	0.4566
215	2.6321	1.2023	2.4375	10.0394	2.8543	0.5343
216	2.9636	1.1344	2.4885	17.3508	3.0858	0.6197
217	4.2043	1.1817	4.0739	84.9291	4.6688	0.9755
218	2.37	1.0744	1.8032	1.2989	2.2986	0.5041
219	4.4286	1.0835	3.6984	80.9897	4.5467	0.8313
220	4.0332	1.035	3.1445	58.1273	3.9447	1.0159
221	3.1109	1.1913	2.8038	30.8826	3.4016	0.5176
222	2.3752	1.2993	2.3638	6.0357	2.7238	0.4974
223	3.5634	1.2009	3.5786	59.6554	3.9699	0.7618
224	4.3068	1.1356	3.8366	83.1102	4.614	0.9198
225	3.3337	1.1898	3.2279	44.1761	3.6626	0.8804
226	2.9932	1.1597	2.7167	20.4037	3.1827	0.6132
227	2.5021	1.243	2.3713	7.7797	2.7785	0.5926
228	4.8805	1.0319	3.7821	87.6163	4.8077	1.0419
229	3.7351	1.1216	3.2677	57.3005	3.9194	0.6627
230	3.5203	1.1261	3.0689	45.9432	3.6921	0.7842
231	2.9722	1.2347	2.9177	27.7142	3.3426	0.7657
232	3.7113	1.1168	3.207	55.5253	3.8773	0.9066
233	4.3298	1.1145	3.8279	81.3139	4.5593	0.6025
234	2.7398	1.235	2.6694	15.7968	3.0564	0.3976
235	3.1757	1.1687	2.928	32.4933	3.4184	0.7632
236	3.1538	1.1784	3.0031	32.609	3.4184	0.7036
237	4.776	1.0939	4.0784	90.182	4.9677	0.8859
238	3.6632	1.1603	3.4174	58.8199	3.9615	0.7611
239	3.7105	1.1236	3.2954	56.3419	3.8983	0.8431
240	3.9699	1.234	4.0431	81.6388	4.5719	1.2368
241	4.0402	1.177	3.8334	77.7871	4.4583	0.6641
242	3.8316	1.1585	3.6026	66.6664	4.1509	0.9312
243	3.5648	1.1673	3.3506	54.9834	3.8689	0.6737
244	3.3436	1.2079	3.2785	47.7322	3.7257	0.4583
245	5.4066	1.0957	4.6748	96.5323	5.6665	0.8675
246	4.5427	1.1308	4.0456	88.4665	4.8624	1.225
247	2.5933	1.1782	2.2986	6.8082	2.7575	0.4505
248	3.2772	1.1081	2.6626	29.2897	3.3679	0.4258
249	4.1105	1.1112	3.6917	72.9595	4.3025	1.1806
250	2.6206	1.2068	2.4458	9.8415	2.8501	0.3826
251	2.5578	1.2566	2.4862	10.5353	2.8753	0.4702
252	3.4828	1.1613	3.1773	50.327	3.7552	0.8945
253	3.0741	1.1315	2.7325	21.3645	3.2037	0.4605
254	5.9873	1.0605	5.0109	98.347	6.1085	1.1463
255	3.4799	1.2106	3.4261	56.4785	3.8983	0.9599
256	3.3408	1.0967	2.7865	31.341	3.4058	0.7922
257	4.052	1.0694	3.2535	63.3331	4.0878	0.7915
258	4.1427	1.0773	3.3881	69.6289	4.2141	0.4323
259	4.2448	1.0839	3.5788	74.19	4.3488	0.8429
260	3.8862	1.0695	2.9865	57.1632	3.911	0.9644
261	3.3458	1.1477	3.0249	39.1221	3.5573	1.033
262	6.3474	1.0865	5.4364	99.0793	6.6432	0.7963
263	2.3192	1.036	1.6428	0.5552	2.1723	0.5232
264	3.2981	1.1088	2.7813	30.654	3.3932	0.7208
265	3.7493	1.0297	2.724	42.1827	3.6331	0.9363
266	3.3098	1.1834	2.9484	41.4422	3.6163	0.4881
267	3.2085	1.1499	2.7912	31.4558	3.4058	1.0119
268	2.0586	1.1207	1.6457	0.1848	2.0376	0.6485
269	2.6231	1.1934	2.3818	8.6597	2.8248	0.5833
270	2.9695	1.1131	2.372	15.4879	3.0395	0.6431
271	3.5344	1.1374	3.144	49.4135	3.7426	0.3935
272	3.6681	1.1095	3.2154	52.5699	3.8057	0.762
273	3.6494	1.219	3.6273	65.7894	4.1299	1.0121
274	2.9935	1.1293	2.5741	17.9772	3.1069	0.7042
275	3.3089	1.0927	2.7663	28.7251	3.3595	0.527
276	2.6726	1.0625	1.9987	3.3639	2.5975	0.6465
277	4.0467	1.1121	3.5151	70.3792	4.2351	1.0219
278	4.0901	1.0582	3.27	63.4764	4.0878	0.5746
279	3.8433	1.047	2.8333	52.1716	3.7889	0.9058
280	5.5775	1.1242	5.0975	97.6184	5.9991	0.6314
281	2.3915	1.0299	1.6859	0.648	2.2354	0.8786
282	2.8344	1.1269	2.5483	12.2344	2.9217	0.3654
283	3.1887	1.1365	2.6691	28.2749	3.3468	0.3942
284	2.5446	1.2397	2.4851	8.7578	2.8248	0.6339
285	2.5008	1.1046	1.9122	2.4216	2.5007	0.5242
286	2.4721	1.1163	1.9636	2.3277	2.4922	0.3858
287	3.4193	1.2098	3.4962	52.9694	3.8226	0.9023
288	3.4663	1.2076	3.341	55.1187	3.8731	0.6236
289	2.7977	1.1704	2.4806	14.2592	2.9806	0.4142
290	4.9526	1.0126	3.6152	87.4469	4.795	0.8045
291	3.4371	1.0711	2.654	34.0052	3.4353	0.6301
292	2.4634	1.2134	2.3489	4.5982	2.6733	0.4071
293	3.4532	1.0331	2.6192	27.4905	3.3384	0.6117
294	2.9504	1.0421	2.1432	9.3479	2.8417	0.3753
295	5.1207	1.0762	4.203	94.9183	5.2623	0.6748
296	3.7011	1.2085	3.7087	67.4014	4.1594	0.5332
297	4.4598	1.0121	3.2748	72.8065	4.2941	0.6476
298	3.9916	1.0519	3.1383	58.9588	3.9615	0.3939
299	3.7149	1.0792	2.9934	50.7203	3.7594	0.4117
300	3.1088	1.1696	2.7995	27.8262	3.3426	0.3807
301	2.3566	1.156	2.0417	1.8592	2.4375	0.3037
302	3.5541	1.047	2.7338	35.297	3.4858	0.4521
303	2.4765	1.2921	2.5033	9.4465	2.8417	0.3836
304	2.4189	1.2554	2.4463	5.2673	2.6985	0.4978
305	2.8562	1.2167	2.7431	19.6609	3.1574	0.5405
306	3.7882	1.1418	3.3932	61.624	4.0457	0.7454
307	3.5781	1.1159	3.0689	47.8608	3.7257	0.74
308	3.7982	1.0649	3.0703	52.437	3.8015	0.8321
309	2.7002	1.2052	2.564	12.9398	2.9427	0.5679
310	3.9942	1.2059	3.994	79.0597	4.5046	0.768
311	3.9757	1.1275	3.5205	69.0316	4.2099	0.9453
312	3.8259	1.0574	3.0482	52.703	3.8057	0.6969
313	4.9367	1.1442	4.6849	95.8127	5.3676	1.3166
314	3.5844	1.0556	2.8225	38.2767	3.5447	0.9869
315	3.4502	1.1813	3.2037	51.2464	3.7763	0.689
316	3.8865	1.1509	3.503	68.2883	4.1888	0.7279
317	4.7432	1.0257	3.6109	84.0994	4.6393	0.8043
318	2.634	1.1557	2.2731	6.9051	2.7575	0.6628
319	2.5945	1.1394	2.216	4.7891	2.6775	0.3642
320	3.6132	1.1048	2.9957	48.3765	3.7299	0.7528
321	2.7719	1.1411	2.4079	10.7342	2.8838	0.3858
322	3.6075	1.123	3.0843	51.6422	3.7805	0.8015
323	4.9086	1.0859	4.2231	92.0928	5.0771	1.1263
324	3.3205	1.1461	2.9897	36.8387	3.5237	0.8406
325	3.7397	1.1007	3.2308	54.04	3.8562	0.8689
326	3.8588	1.1366	3.4609	64.6283	4.1088	0.9546
327	4.1162	1.1442	3.7908	76.9975	4.4288	0.8306
328	2.7283	1.2109	2.5775	14.5654	2.989	0.6429
329	4.3953	1.0617	3.5234	76.8401	4.4246	1.0381
330	4.121	1.093	3.391	70.8312	4.2478	1.1326
331	2.9857	1.2091	2.8071	25.2727	3.2963	0.3985
332	2.8567	1.2056	2.6437	18.9219	3.1321	0.8064
333	3.2836	1.1673	3.0159	37.7958	3.5405	0.4182
334	3.7814	1.1429	3.3714	61.4825	4.0415	1.0014
335	4.2125	1.1587	3.8234	82.1276	4.593	0.9992
336	2.9525	1.1618	2.7058	19.3437	3.1406	0.4828
337	3.4034	1.1221	2.9414	38.3971	3.5489	0.7594
338	3.492	1.1255	2.9988	43.6751	3.6584	0.4283
339	2.8217	1.2515	2.902	21.0435	3.1953	0.5281
340	3.9126	1.1964	3.8525	74.9644	4.3741	0.4549
341	2.895	1.1844	2.6188	18.8166	3.1279	0.6897
342	3.1959	1.2654	3.3568	46.452	3.7005	0.6017
343	3.1287	1.1864	3.0219	31.916	3.41	0.505
344	3.2886	1.2167	3.3835	45.5627	3.6836	0.725
345	3.8415	1.1074	3.1646	60.4958	3.991	1.422
346	3.2716	1.2396	3.3982	47.9896	3.7257	0.8389
347	2.415	1.1319	2.0232	1.9528	2.4586	0.2177
348	3.9124	1.141	3.4376	68.1401	4.1846	0.6977
349	3.8405	1.1945	3.6537	72.3482	4.2814	0.4535
350	4.797	1.0837	4.1531	89.6652	4.9466	1.0687
351	3.0643	1.2397	3.1126	34.591	3.4689	0.6152
352	2.8142	1.2686	2.9338	22.1161	3.2248	0.8188
353	3.5719	1.1277	3.1482	50.458	3.7552	0.3344
354	3.2774	1.2263	3.3921	46.1974	3.6963	0.6771
355	3.0915	1.0886	2.4339	18.1866	3.1111	0.7351
356	2.6012	1.1178	2.0944	4.1223	2.6396	0.5929
357	3.5031	1.0383	2.5071	31.5707	3.4058	0.8124
358	4.5834	1.1596	4.3171	91.395	5.0266	0.6396
359	3.9082	1.1374	3.4925	67.6964	4.1678	0.8424
360	3.4273	1.2282	3.3686	55.933	3.8857	0.499
361	2.5907	1.2509	2.551	11.2325	2.9048	0.3378
362	4.9217	0.9336	3.1143	76.0556	4.4077	1.0304
363	2.985	1.0445	2.225	10.8337	2.8838	0.705
364	4.3585	1.1258	3.9259	83.7689	4.6351	0.488
365	4.1183	1.0362	3.1665	61.3412	4.0373	0.5872
366	2.9938	1.1645	2.5752	21.1504	3.1953	0.6634
367	3.0461	1.1555	2.74	22.3316	3.2332	0.3506
368	2.5373	1.1796	2.2307	5.1715	2.6943	0.3127
369	3.0898	1.1263	2.5947	21.4716	3.2079	0.3946
370	2.9015	1.236	2.7856	23.4139	3.2584	0.5625
371	3.9651	1.1044	3.2835	65.2077	4.1173	0.5993
372	2.8367	1.2727	2.9256	23.7402	3.2627	0.3634
373	4.4037	1.0861	3.7915	80.3435	4.5298	0.5012
374	2.6904	1.0541	2.0375	3.4585	2.5975	0.3044
375	3.8267	1.0609	3.013	52.8361	3.8184	0.4493
376	3.0692	1.1207	2.6167	19.8727	3.17	0.4041
377	4.2162	1.0563	3.3801	69.7787	4.2141	0.5608
378	3.094	0.9764	2.028	8.3658	2.8164	0.302
379	3.5253	1.1394	3.1879	49.0238	3.7384	0.3756
380	4.0745	1.1059	3.5267	70.6804	4.2436	0.5803
381	3.5434	1.0628	2.8234	36.958	3.5237	0.3714
382	2.8023	1.2085	2.6596	16.7272	3.0732	0.6229
383	5.6506	1.092	4.8681	97.2554	5.9149	1.1178
384	3.0886	1.3357	3.5105	49.5437	3.7426	0.7415
385	3.1628	1.2589	3.3502	42.5543	3.6415	0.6947
386	4.5257	1.0721	3.6205	82.4544	4.6056	1.0607
387	3.0217	1.2355	2.9467	31.6857	3.4058	0.7468
388	3.8724	1.1995	3.7903	73.4197	4.3362	0.9026
389	3.8966	1.1191	3.4767	63.9073	4.092	0.6981
390	3.3885	1.125	3.0323	37.9158	3.5405	0.8525
391	4.4099	1.1294	3.983	85.7635	4.7066	1.0049
392	3.9697	1.167	3.7882	73.7274	4.3404	0.9527
393	3.0584	1.2159	2.9729	30.9971	3.4016	0.5042
394	2.8568	1.3478	3.293	34.4736	3.4605	0.7982
395	4.4493	1.0769	3.7057	80.6662	4.5425	0.8862
396	2.9642	1.1409	2.6398	17.8726	3.1027	0.4028
397	4.7222	1.1724	4.6115	94.7401	5.2413	1.369
398	2.6277	1.2327	2.5427	11.5323	2.9132	0.5458
399	3.9728	1.0863	3.3165	62.3337	4.0625	1.0472
400	2.3668	1.204	2.2168	2.6096	2.5386	0.4905
401	2.8155	1.0749	2.1986	7.8772	2.7785	0.6132
402	3.7503	1.1267	3.3361	58.5424	3.9531	0.8246
403	3.0875	1.1532	2.6054	24.6139	3.2753	0.7307
404	3.5319	1.1897	3.4684	56.6151	3.8983	1.1012
405	3.2733	1.1838	3.1634	39.729	3.5742	0.4652
406	4.2352	1.0421	3.2754	67.992	4.1804	0.6237
407	2.2617	1.0224	1.5498	0.2774	2.0881	0.3753
408	2.9477	1.1521	2.6832	18.2914	3.1111	0.6853
409	3.0849	1.2445	3.1555	36.3626	3.5068	0.5927
410	4.0491	1.0351	3.0642	59.0979	3.9615	0.6337
411	3.6482	1.1338	3.2334	54.4436	3.8605	0.8901
412	3.3181	1.1664	3.041	40.0944	3.5784	0.5639
413	3.4003	1.1161	2.9086	37.1969	3.5279	0.5063
414	3.3083	1.2323	3.3073	49.9348	3.751	0.7195
415	3.4277	1.1573	3.1337	45.0569	3.6794	0.454
416	3.9908	1.1599	3.6906	73.8814	4.3404	0.5112
417	3.1216	1.1704	2.7828	28.8378	3.3595	0.4705
418	2.868	1.3119	3.1157	30.7683	3.3932	0.8394
419	3.7798	1.1447	3.3561	61.7657	4.0457	1.0401
420	4.7302	1.0879	3.9483	88.979	4.8919	1.0797
421	3.3565	1.0269	2.5409	21.901	3.2206	0.3946
422	3.7551	1.1741	3.5284	64.9177	4.113	1.0943
423	2.8729	1.2349	2.869	22.0085	3.2206	0.2892
424	2.5016	1.2411	2.3211	7.4876	2.7743	0.6075
425	4.0312	1.0732	3.2685	63.0468	4.0794	0.6569
426	3.3288	1.0837	2.7844	28.6124	3.3553	0.8623
427	3.6721	1.1332	3.186	56.0692	3.8857	0.5342
428	2.6896	1.2462	2.6481	14.9747	3.0185	0.514
429	4.8518	1.0798	3.9528	90.5275	4.9887	1.3978
430	3.3188	1.1363	2.836	35.7696	3.4942	0.4011
431	2.9573	1.1715	2.671	19.9788	3.17	0.5011
432	3.1181	1.0587	2.3149	16.1062	3.0606	0.33
433	4.1334	1.0115	3.0453	59.237	3.9615	0.5597
434	2.4224	1.2576	2.4552	5.3631	2.7069	0.5922
435	3.3798	1.1941	3.2719	48.5057	3.7299	0.4561
436	3.0678	1.1999	2.9403	29.4029	3.3721	0.3208
437	4.2971	1.0592	3.531	73.1128	4.3109	0.4577
438	5.5056	1.1462	5.0524	97.8002	6.0285	1.1845
439	2.8205	1.2172	2.6442	18.5012	3.1153	0.6088
440	2.98	1.1354	2.4897	18.0819	3.1069	0.3842
441	3.7142	1.0769	3.0438	50.0654	3.751	0.9668
442	2.3423	1.0835	1.7212	1.1126	2.286	0.5803
443	3.5816	1.0391	2.7898	35.415	3.49	0.8994
444	2.467	1.2963	2.651	9.2494	2.8375	0.2601
445	3.1234	1.1567	2.7798	26.8216	3.3258	0.327
446	3.3591	1.1925	3.1344	46.5796	3.7005	0.7777
447	3.9772	1.1415	3.5744	71.5877	4.2604	0.4598
448	3.5767	1.1232	3.047	49.8043	3.7468	0.3681
449	3.323	1.2289	3.4165	50.8516	3.7594	0.4427
450	2.4656	1.2012	2.3069	4.5029	2.6522	0.2477
451	3.196	1.1615	2.9008	32.7249	3.4226	0.4
452	4.9111	1.1289	4.5115	95.0967	5.2708	0.5585
453	2.3892	1.1539	2.0777	2.0464	2.4712	0.3715
454	3.5963	1.0583	2.8748	39.3646	3.5658	0.4793
455	2.22	1.1622	1.9214	1.2057	2.2902	0.2235
456	3.91	1.1025	3.4104	61.9075	4.0499	0.5275
457	2.4833	0.9961	1.6794	0.9266	2.2607	0.2292
458	4.4352	0.9931	3.2153	68.4366	4.193	0.5497
459	3.5184	1.1741	3.3417	53.6376	3.8352	0.3923
460	3.4033	1.1308	2.8892	39.8507	3.5742	0.6713
461	3.6823	1.0667	2.9576	45.6894	3.6836	0.3559
462	2.2709	1.1596	1.9578	1.4854	2.3449	0.2446
463	2.7799	1.086	2.2604	7.196	2.7659	0.4381
464	4.3513	1.0326	3.289	71.7395	4.2646	0.4095
465	4.3819	0.9841	3.0148	64.3394	4.1046	1.3614
466	3.0002	1.175	2.6506	22.2238	3.229	0.4319
467	2.4492	1.1551	2.0404	2.7978	2.5428	0.2369
468	4.9345	1.0852	4.2004	92.6184	5.1024	0.8713
469	5.2387	1.114	4.7108	96.352	5.5697	0.9899
470	3.1023	1.1418	2.7582	23.8491	3.2627	0.392
471	3.4598	1.1108	2.9869	40.2164	3.5784	0.8094
472	2.0149	1.189	1.7742	0.3699	2.0923	0.3645
473	3.3495	1.1832	3.1514	44.3016	3.6626	0.6471
474	3.4316	1.1801	3.2085	50.1962	3.751	0.7229
475	2.7608	1.1896	2.6413	14.3612	2.9806	0.6022
476	3.7208	1.0825	3.0099	51.3782	3.7763	1.3006
477	3.1914	1.1885	3.0131	35.5331	3.49	0.6741
478	4.6588	1.1316	4.2788	90.7006	4.9971	0.9717
479	4.0698	1.1261	3.6486	73.2662	4.3109	0.8051
480	2.9559	1.0701	2.1721	11.8328	2.9174	0.5837
481	2.4529	1.1637	2.1217	2.9863	2.5638	0.6715
482	4.0372	1.1246	3.7189	72.0435	4.2688	0.5977
483	3.9908	1.1238	3.3973	69.9286	4.2141	0.7803
484	2.988	1.1116	2.5296	15.8998	3.0564	0.6032
485	3.6206	1.1586	3.3451	57.026	3.9068	0.8547
486	2.6845	1.091	2.1214	4.6936	2.6733	0.551
487	4.8489	1.0997	4.2854	91.9181	5.0729	1.2939
488	3.3377	1.2149	3.4296	49.1536	3.7384	0.5372
489	2.4729	1.2857	2.5298	8.856	2.8248	0.4343
490	4.9669	1.1027	4.3921	94.3843	5.216	1.3589
491	3.6241	1.1117	3.1223	50.9831	3.7636	0.8048
492	2.9414	1.2348	2.9545	25.824	3.3048	0.8213
493	3.5016	1.1331	3.1293	46.0702	3.6921	0.9247
494	2.4622	1.1818	2.239	3.5532	2.6101	0.2935
495	3.0714	1.1785	2.8385	26.5993	3.3216	0.8593
496	4.2395	1.1044	3.6585	76.6828	4.4204	0.8628
497	3.6388	1.1666	3.3317	58.6811	3.9531	0.9932
498	1.6826	1.0348	1.1009	0	1.5113	0.4437
499	4.0333	1.1246	3.5566	71.8914	4.2646	0.8911
500	5.2375	1.0385	4.113	94.2067	5.2076	1.0483
501	3.0581	1.155	2.75	22.7636	3.2458	0.4438
502	2.3937	1.0288	1.6614	0.7408	2.2354	0.2351
503	2.8375	1.2356	2.7567	20.1911	3.1785	0.2702
504	3.2666	1.1851	2.9985	39.6075	3.57	0.8411
505	2.8409	1.2484	2.8415	21.5788	3.2121	0.3622
506	4.0003	1.066	3.1703	60.9179	4.0204	0.7538
507	3.619	1.0854	3.0244	44.6787	3.6752	0.7854
508	3.138	1.2353	3.1754	38.5177	3.5489	0.792
509	2.9464	1.1389	2.6366	17.2467	3.0774	0.5844
510	2.8763	1.2152	2.6706	20.2974	3.1785	0.5765
511	3.24	1.2183	3.1563	41.9354	3.6289	0.5968
512	4.6547	1.1357	4.1471	91.0474	5.0098	0.9784
513	6.2837	1.1492	5.9768	99.631	6.9379	0.8473
514	6.1036	1.0596	4.9795	98.7127	6.2264	0.7363
515	3.8204	1.0267	2.8462	46.3247	3.6963	0.5696
516	2.5961	1.073	2.0237	2.7037	2.5386	0.4147
517	3.2109	1.0414	2.3873	18.3963	3.1111	0.2916
518	2.6022	1.1612	2.2526	6.3249	2.7322	0.3907
519	2.4462	1.2441	2.3546	5.459	2.7112	0.5541
520	2.7242	1.1789	2.4124	11.6324	2.9132	0.5546
521	3.0346	1.1607	2.7423	22.4395	3.2332	0.3076
522	3.4565	1.1233	2.9682	41.0734	3.6121	0.5398
523	4.4189	1.0692	3.6101	78.7405	4.4793	0.5915
524	2.3639	1.3191	2.4186	6.518	2.7448	0.5275
525	6.2775	1.067	5.2147	98.8959	6.4537	0.762
526	3.0441	1.253	3.2025	34.8259	3.4774	0.3603
527	2.916	1.2905	2.9987	31.8008	3.4058	0.6777
528	4.5954	1.0653	3.6392	84.5966	4.6519	1.0212
529	4.9596	1.0707	4.0267	91.7435	5.0645	0.9106
530	3.08	1.103	2.505	19.2381	3.1364	0.2644
531	2.7217	1.148	2.4704	9.5451	2.8417	0.3292
532	2.6371	1.1403	2.2184	6.2284	2.728	0.534
533	3.8944	1.1371	3.523	66.8131	4.1509	0.4664
534	3.6597	1.1909	3.5139	62.0494	4.0541	0.7065
535	2.8369	1.1382	2.4473	13.4459	2.9511	0.5243
536	3.7852	1.0754	3.0542	53.1028	3.8226	0.4448
537	4.1048	1.1559	3.8005	77.9456	4.4583	0.4862
538	2.7647	1.2269	2.6525	16.4164	3.069	0.2701
539	3.4581	1.0524	2.6349	31.1116	3.4016	0.4714
540	2.3862	1.248	2.2095	4.3125	2.6438	0.415
541	3.3251	1.1874	3.133	42.927	3.6458	0.7218
542	5.3456	1.0345	4.1649	95.2754	5.3002	0.624
543	3.8922	1.064	3.1084	56.752	3.8983	0.4353
544	3.0433	1.1716	2.6682	24.2857	3.2711	0.3004
545	3.9352	1.1591	3.5756	72.1958	4.273	0.4033
546	2.7482	1.1457	2.3395	10.3367	2.8669	0.3705
547	3.5782	1.0915	2.9657	43.0514	3.65	0.4343
548	2.7011	1.1244	2.3764	7.2932	2.7659	0.2676
549	3.1768	1.1463	2.7858	28.9507	3.3595	0.3659
550	2.4254	1.1737	2.1649	2.892	2.5512	0.2499
551	3.7694	1.0513	2.9274	48.1184	3.7257	0.419
552	3.2422	1.1389	2.8472	32.2621	3.4142	0.4467
553	4.7016	1.0298	3.5726	83.2746	4.614	0.5049
554	3.2786	1.0791	2.7951	24.8332	3.2879	0.3698
555	4.7414	1.0437	3.7996	86.0986	4.7151	0.5386
556	2.9583	1.2089	2.821	23.9581	3.2627	0.3486
557	2.715	1.0968	2.1174	5.747	2.7196	0.3112
558	2.7268	1.2404	2.5977	15.6937	3.0522	0.3288
559	3.9497	1.1129	3.3814	65.9352	4.1299	0.879
560	3.4572	1.1047	2.9278	39.2433	3.5573	1.2255
561	2.6562	1.2558	2.5201	14.6676	2.9974	0.6535
562	3.9972	1.055	3.1887	60.075	3.9783	0.901
563	2.3929	1.1185	1.962	1.6722	2.408	0.5227
564	2.4693	1.2619	2.4471	7.5849	2.7743	0.5197
565	3.9198	1.1853	3.7238	74.0356	4.3446	0.9864
566	3.0052	1.1659	2.7438	21.6861	3.2121	0.5737
567	3.2619	1.2703	3.5158	52.3043	3.7973	0.8036
568	3.9951	1.179	3.7925	76.3689	4.4119	1.0982
569	3.1531	1.1327	2.7623	25.3828	3.2963	0.7496
570	4.1036	1.0542	3.1278	63.6199	4.0878	0.8509
571	3.5079	1.1614	3.2843	51.7743	3.7847	0.7117
572	2.4605	1.2218	2.2962	5.0758	2.6859	0.4354
573	4.7468	1.0954	4.2045	89.4933	4.9424	1.1331
574	5.0498	1.1379	4.7225	96.172	5.4686	1.1861
575	4.7597	1.1265	4.2807	92.2678	5.0897	1.3031
576	2.7663	1.3017	2.8208	22.5474	3.2374	0.6769
577	3.934	1.1546	3.7173	71.4361	4.2562	0.9739
578	3.5881	1.1558	3.2654	54.5784	3.8605	0.8558
579	2.9378	1.1619	2.715	18.7114	3.1237	0.6411
580	4.6829	1.0721	3.8199	86.7712	4.774	0.8008
581	3.3972	1.0842	2.8029	33.4218	3.431	0.7135
582	2.6825	1.2092	2.5338	12.6371	2.9301	0.5156
583	4.6579	1.0795	3.9488	86.9398	4.7782	0.9625
584	3.2186	1.2108	3.0995	40.3385	3.5826	0.752
585	4.1383	1.1338	3.6669	76.5258	4.4162	1.3655
586	3.4394	1.2869	3.7696	62.6185	4.0709	0.5996
587	3.963	1.2352	4.0831	81.4763	4.5677	1.1452
588	2.3782	1.1943	2.1921	2.5156	2.5343	0.7225
589	2.8652	1.1941	2.7428	18.6063	3.1153	0.3935
590	2.7789	1.2304	2.6542	17.7681	3.0943	0.5578
591	4.141	1.1445	3.7008	78.1042	4.4583	0.4401
592	2.619	1.2178	2.4397	10.436	2.8711	0.5001
593	2.3741	1.2954	2.3076	5.5549	2.7154	0.4737
594	3.9899	1.159	3.7287	73.5735	4.3362	1.3375
595	2.7153	1.1836	2.4881	11.7326	2.9132	0.4981
596	3.7732	1.1252	3.3322	59.7951	3.9741	0.9623
597	3.2137	1.2633	3.4192	47.6037	3.7173	0.458
598	4.4846	1.0873	3.8321	83.604	4.6224	0.7646
599	2.7184	1.1724	2.4377	10.9333	2.8922	0.6033
600	3.204	1.2647	3.4102	47.2188	3.7089	0.9069
601	3.3566	1.098	2.7834	33.1891	3.4268	0.3378
602	2.9244	1.0855	2.3555	12.3349	2.9217	0.653
603	4.2512	1.1066	3.5435	77.1551	4.4414	1.0043
604	2.8441	1.2357	2.8329	20.6167	3.1869	0.4683
605	3.121	1.1674	2.7408	28.4998	3.3511	0.7649
606	3.293	1.186	3.0389	40.828	3.6037	0.5009
607	3.6823	1.1931	3.5217	63.7635	4.0878	0.6019
608	4.3661	1.1323	3.8608	85.0956	4.6688	0.5807
609	2.8825	1.2478	3.0533	24.0672	3.2627	0.4427
610	3.0177	1.1501	2.6915	20.7233	3.1869	0.5715
611	3.8172	1.1142	3.2723	60.2151	3.9868	0.5151
612	3.2187	1.1379	2.9292	30.084	3.3847	0.4408
613	4.4032	1.0884	3.6979	80.5048	4.5382	0.6087
614	3.8641	1.074	3.2128	56.8889	3.9026	0.6275
615	5.2567	1.0003	3.9396	91.5692	5.0434	0.6339
616	2.4599	1.194	2.2798	3.8374	2.6312	0.382
617	4.5769	1.1131	3.9422	87.786	4.8287	0.8001
618	3.2983	1.2125	3.3385	45.8162	3.6836	0.5596
619	2.3627	1.3317	2.4373	7.3903	2.7659	0.3799
620	3.7991	0.972	2.5116	35.6513	3.49	0.6276
621	4.0254	1.1533	3.773	74.4993	4.3572	0.5432
622	2.8816	1.0716	2.2832	9.6438	2.8417	0.2693
623	3.4139	1.1181	2.8742	38.6384	3.5489	0.3711
624	4.506	1.1034	3.8897	85.9309	4.7108	0.7066
625	3.2479	1.0351	2.3788	19.0272	3.1321	0.4345
626	3.9455	1.2194	4.0329	78.9	4.4919	0.5179
627	3.2243	1.1356	2.7609	30.1978	3.3847	0.4077
628	2.4612	0.9472	1.4709	0.4626	2.1386	0.3213
629	3.1658	1.2639	3.3457	43.8002	3.6584	0.6493
630	3.1835	1.1952	3.161	36.0065	3.4984	0.7096
631	3.508	1.1376	3.0473	47.3469	3.7131	0.7451
632	3.6152	1.1714	3.2084	57.9892	3.9404	0.7402
633	3.4244	1.1744	3.2904	48.2474	3.7257	0.8247
634	3.1372	1.1459	2.7317	26.2665	3.3132	0.72
635	3.286	1.1271	2.9001	33.5383	3.431	0.7892
636	4.2331	1.1534	4.0202	82.2909	4.5972	1.0621
637	3.2166	1.1558	2.9841	33.6549	3.431	0.7009
638	3.6026	1.1382	3.3043	53.2363	3.8226	0.8033
639	2.4699	1.29	2.6474	8.9542	2.829	0.7734
640	2.4421	1.1854	2.0887	3.175	2.5933	0.5647
641	3.7505	1.1641	3.5174	62.9039	4.0752	0.9738
642	3.6745	1.1601	3.339	59.935	3.9741	0.8308
643	2.5927	1.1926	2.3384	7.9748	2.7869	0.5996
644	3.04	1.1948	2.7726	26.9329	3.3258	0.7616
645	5.1898	1.0471	4.2648	93.8522	5.1992	1.2669
646	3.0304	1.201	2.8577	27.1557	3.33	0.7434
647	4.6726	1.1299	4.2757	90.8739	5.0055	1.0662
648	3.5269	1.1833	3.3312	55.2541	3.8731	0.81
649	3.224	1.0897	2.6764	23.5226	3.2584	0.6317
650	3.6456	1.1748	3.4634	60.3554	3.9868	1.041
651	3.648	1.1245	3.1972	53.37	3.831	0.8656
652	3.1323	1.1672	2.8182	29.1766	3.3637	0.8144
653	3.1287	1.2122	3.1867	34.9435	3.4774	0.8882
654	2.6766	1.1737	2.4107	9.7426	2.8459	0.5856
655	3.4868	1.1218	2.9488	42.6784	3.6415	0.757
656	3.1175	1.1964	3.012	32.8408	3.4226	0.7864
657	3.1771	1.1555	2.9145	30.3117	3.3847	0.6254
658	2.8328	1.1908	2.6514	16.5199	3.069	0.696
659	2.674	1.216	2.5808	12.7379	2.9343	0.4595
660	3.3972	1.1694	3.1913	45.1832	3.6794	0.6835
661	4.0033	1.1678	3.8415	75.1198	4.3825	0.5148
662	4.6312	1.131	4.2301	90.0095	4.9634	0.9429
663	4.1552	1.1757	3.9635	81.9645	4.5888	1.0244
664	3.9932	1.1183	3.4967	68.5851	4.1972	0.9252
665	3.7931	1.0918	3.1685	56.2055	3.8857	0.6782
666	3.3658	1.1749	3.1226	43.9254	3.6584	1.1372
667	3.6212	1.0407	2.8082	37.5559	3.5363	0.6199
668	2.4401	1.3104	2.5263	9.0526	2.829	0.5798
669	2.7977	1.0813	2.2601	7.6823	2.7743	0.3514
670	4.7294	1.096	4.013	89.3217	4.9256	1.5762
671	3.0018	1.1793	2.7333	22.6555	3.2416	0.9866
672	2.8258	1.2035	2.6603	17.5593	3.09	0.4588
673	3.0383	1.1956	2.905	27.0442	3.3258	0.5
674	3.2809	1.1881	3.0855	40.7055	3.5952	0.4659
675	4.3997	1.1001	3.8182	81.8016	4.5803	0.9851
676	4.0941	1.1313	3.687	74.6541	4.3572	0.5647
677	2.8039	1.193	2.6677	15.5908	3.0395	0.318
678	3.3232	1.145	2.9506	37.0774	3.5237	0.7093
679	3.9581	1.2591	4.2076	84.265	4.6435	0.9168
680	3.1107	1.185	2.9927	30.4257	3.3847	0.3951
681	3.5619	1.1177	3.0104	47.4752	3.7131	0.498
682	3.2177	1.191	2.9806	37.3165	3.5279	0.6557
683	4.8571	1.0718	4.0627	89.8372	4.9592	0.8589
684	1.9127	1.1409	1.4888	0.0924	1.9029	0.6826
685	3.0533	1.1194	2.6422	19.5551	3.149	0.3767
686	2.453	1.2463	2.3902	6.132	2.7238	0.2144
687	3.4637	1.1688	3.1635	50.5891	3.7552	0.7141
688	4.2114	1.1749	4.0799	84.7628	4.6519	0.9799
689	2.4626	1.1945	2.3087	3.9323	2.6354	0.3607
690	3.6689	1.1449	3.2435	57.438	3.9194	0.4073
691	2.9055	1.1199	2.3688	14.4633	2.9848	0.3345
692	3.3503	1.0683	2.5867	27.2672	3.3342	0.3249
693	2.7395	1.2085	2.5778	14.7699	2.9974	0.3188
694	5.3348	1.0118	3.9545	93.6753	5.1781	0.6895
695	3.3112	1.0534	2.6721	22.98	3.25	0.3103
696	5.1932	1.0882	4.446	95.9923	5.3971	0.637
697	3.6911	1.1726	3.3557	61.0588	4.0331	0.5527
698	2.9511	1.0553	2.2799	10.6347	2.8753	0.3944
699	3.0883	1.1773	2.8643	27.6023	3.3384	0.284
700	3.8315	1.0782	3.1323	55.6611	3.8815	0.562
701	2.8702	1.2688	2.8976	25.4929	3.2963	0.3936
702	2.7495	1.2031	2.5441	14.8723	2.9974	0.3341
703	3.9359	1.1076	3.394	64.0512	4.0962	0.4584
704	5.3844	1.1007	4.7961	96.7127	5.6665	0.6863
705	4.3555	1.0963	3.7003	79.5398	4.5172	0.6097
706	3.3076	1.2009	3.1797	44.4272	3.6626	0.5525
707	3.0818	1.1558	2.7724	24.7235	3.2753	0.3841
708	2.7036	1.2947	2.7269	19.4494	3.1406	0.494
709	2.8302	1.1704	2.5365	15.0772	3.0185	0.314
710	3.1386	1.0899	2.6382	19.7668	3.1658	0.2875
711	3.7698	1.0983	3.116	55.797	3.8815	0.6584
712	3.0651	1.1551	2.8051	23.0884	3.2542	0.6105
713	3.5331	1.167	3.2273	53.5037	3.831	0.7991
714	4.1085	1.106	3.5162	72.5008	4.2814	0.771
715	2.5414	1.1237	2.0997	3.0806	2.5849	0.7445
716	3.1652	1.1449	2.9136	27.9382	3.3426	0.6422
717	3.2437	1.1139	2.6355	28.3873	3.3468	0.7382
718	3.8713	1.1748	3.6648	70.9822	4.252	0.7895
719	2.9123	1.1532	2.607	16.831	3.0732	0.7308
720	3.0274	1.2411	3.0424	33.3054	3.4268	0.8234
721	2.3685	1.3017	2.3508	5.8432	2.7196	0.4525
722	3.0967	1.1556	2.9031	24.9429	3.2921	0.8688
723	3.399	1.1528	3.1004	42.3064	3.6331	0.724
724	2.991	1.122	2.4362	17.4551	3.0858	0.8802
725	2.3582	1.2395	2.3189	3.2694	2.5933	0.6199
726	4.5886	1.0355	3.5601	79.7001	4.5214	0.6333
727	2.4624	1.2489	2.4134	6.4214	2.7406	0.6004
728	4.2349	1.1203	3.7068	78.5811	4.4751	1.1274
729	2.8417	1.2425	2.8243	21.2574	3.1995	0.4501
730	3.1998	1.1723	2.9647	34.3564	3.4563	1.1379
731	3.0057	1.218	2.8392	28.0504	3.3426	0.4538
732	5.7221	1.1285	5.1558	98.5297	6.1843	1.4029
733	3.2045	1.1999	3.1674	37.6758	3.5363	0.7674
734	3.1216	1.1768	2.9423	29.6296	3.3763	0.8158
735	4.8075	1.0956	4.1298	91.2211	5.0098	1.0143
736	4.5302	1.0813	3.7301	84.4307	4.6477	0.8401
737	2.7156	1.2564	2.714	16.9348	3.0732	0.3379
738	3.4289	1.1654	3.2451	46.7072	3.7047	0.7516
739	2.6378	1.2248	2.5443	11.4323	2.909	0.5145
740	2.8187	1.1399	2.496	12.8389	2.9343	0.4641
741	2.736	1.1033	2.1727	7.002	2.7575	0.6198
742	3.3963	1.164	3.1523	44.5529	3.6626	0.8819
743	3.5626	1.1874	3.3849	57.5756	3.9278	0.3627
744	3.1843	1.2106	3.0482	38.036	3.5405	0.6642
745	4.2963	1.1442	3.9102	83.9341	4.6351	0.3777
746	3.8317	1.1534	3.5887	66.2272	4.1341	1.0371
747	3.4518	1.1564	3.1998	46.8349	3.7047	0.8777
748	3.9584	1.1162	3.4053	66.96	4.1509	1.047
749	4.712	1.0687	3.8607	87.1086	4.7908	0.3638
750	3.1957	1.1976	3.0541	36.6005	3.5195	0.4588
751	3.8109	1.1594	3.5857	66.0812	4.1299	0.3983
752	2.5713	1.1358	2.2086	4.4077	2.6438	0.3491
753	2.5037	1.1573	2.181	3.6479	2.6101	0.437
754	3.5251	1.1188	3.0744	44.8047	3.6752	0.8764
755	2.62	1.2393	2.5268	11.9331	2.9174	0.5078
756	2.4184	1.2468	2.4149	4.9802	2.6817	0.3117
757	2.6139	1.2349	2.6196	11.033	2.9006	0.3235
758	4.2219	1.1434	3.8048	81.1517	4.5467	0.7762
759	3.3746	1.1538	2.8784	40.9506	3.6079	0.3186
760	2.7041	1.1667	2.4224	10.1384	2.8627	0.2996
761	4.4516	1.072	3.6409	79.8607	4.5256	0.6201
762	3.0327	1.3028	3.3311	40.4608	3.5868	0.3993
763	3.9976	1.0799	3.3042	62.476	4.0667	0.7602
764	2.5643	1.2236	2.2987	8.4637	2.8164	0.2594
765	3.2143	1.066	2.5804	20.5102	3.1827	0.3533
766	3.1982	1.1139	2.7827	25.6032	3.2963	0.5078
767	3.1911	1.1839	2.9765	35.0613	3.4774	0.3845
768	3.6419	1.0961	3.1051	48.7645	3.7342	0.3696
769	2.5347	1.1727	2.1583	4.8846	2.6775	0.1762
770	3.4503	1.157	3.0223	46.9627	3.7047	0.3297
771	2.7367	1.193	2.5116	13.6488	2.9595	0.2423
772	3.5449	1.1047	3.0101	43.1759	3.6542	0.3343
773	2.8207	1.1245	2.3732	11.1327	2.9006	0.2978
774	2.5098	1.1601	2.1755	3.7426	2.6228	0.2454
775	2.5839	1.1977	2.3264	8.0725	2.7869	0.3337
776	3.0572	1.0511	2.3326	13.9537	2.9764	0.3464
777	3.3792	1.133	2.9799	38.7592	3.5531	0.3241
778	4.3331	1.1049	3.6732	80.0215	4.5256	0.4863
779	2.4165	1.0276	1.6823	0.8337	2.2565	0.2095
780	2.9072	1.1557	2.543	17.0387	3.0732	0.2918
781	3.55	1.1744	3.3813	55.3896	3.8731	0.3849
782	4.3118	1.0891	3.5536	77.3128	4.4414	0.4773

## Sheet: L61R-2
n	Axis	Dia	Volume	Age	Area	FluorTotal
count	1763	1763	1763	1763	1763	1763
mean	3.5057	1.144	3.1044	44.2728	3.7034	0.6228
stdev	0.7984	0.0694	0.6899	28.5504	0.8164	0.2663
---	---	---	---	---	---	---
1	4.4587	1.0796	3.689	79.858	4.5635	0.9107
2	4.0913	0.9577	2.698	47.0115	3.7215	0.7317
3	3.8469	1.1419	3.5708	64.4726	4.113	0.7268
4	2.6443	1.247	2.5112	14.3658	2.9638	0.4912
5	3.7991	1.1584	3.4245	64.5367	4.113	0.8681
6	3.2974	1.1285	2.8389	34.9413	3.4479	0.8353
7	3.71	1.1827	3.5541	63.5793	4.0878	0.6597
8	3.7922	1.1341	3.4858	60.4956	4.0246	0.7447
9	3.1024	0.9937	2.1512	10.5719	2.8711	0.5863
10	3.8262	1.0924	3.177	56.262	3.9236	0.677
11	3.5555	1.0913	2.8522	42.9851	3.6247	0.6335
12	2.8722	1.1621	2.5597	17.4281	3.0479	0.6152
13	3.0116	1.1764	2.7733	25.4544	3.2458	0.6552
14	3.7913	1.0093	2.8378	42.2151	3.6079	1.0374
15	3.0975	1.0925	2.3919	20.8405	3.1279	0.668
16	4.4638	1.0582	3.5291	77.247	4.4835	0.8082
17	4.0603	1.0052	2.9751	53.4478	3.8647	0.9059
18	2.5773	1.1995	2.4299	8.0393	2.7827	0.4531
19	4.3105	1.1059	3.7482	77.6672	4.5046	0.8877
20	1.9371	0.8412	0.9099	0.0409	1.4777	0.4299
21	3.0529	1.187	2.8693	29.5158	3.3216	0.6884
22	2.9795	1.161	2.563	22.3621	3.17	0.6139
23	2.6003	1.1662	2.2826	6.2754	2.7406	0.5922
24	4.687	1.133	4.1791	91.6492	5.035	1.0157
25	4.3363	1.128	3.7746	81.4331	4.6182	0.6557
26	3.343	1.1459	3.0245	39.0681	3.5489	0.5138
27	2.4231	1.1905	2.2218	2.9364	2.5807	0.3575
28	2.9793	1.0435	2.3113	10.7482	2.8753	0.6302
29	3.2968	1.1407	2.891	36.2512	3.4816	0.8119
30	2.634	1.2351	2.4101	12.8362	2.9259	0.6472
31	4.2731	1.1124	3.6779	77.3869	4.4877	1.1818
32	3.716	1.1596	3.329	60.1225	4.0204	0.6458
33	4.7806	0.9859	3.4197	77.7374	4.5046	1.2257
34	2.8569	1.0986	2.3284	11.1457	2.8796	0.6192
35	3.676	1.04	2.8451	41.1766	3.591	0.8286
36	3.8308	1.0909	3.1779	56.3225	3.9236	0.869
37	2.6227	1.0559	2.0409	2.3942	2.5301	0.4564
38	3.3167	1.1327	2.9168	36.3038	3.4816	0.4698
39	3.3246	1.0033	2.4402	20.4626	3.1195	0.9321
40	3.4783	1.1011	2.893	39.9834	3.57	0.9815
41	3.7212	1.1082	3.1426	53.2108	3.8605	0.6628
42	2.9486	1.1757	2.755	22.4099	3.17	0.7562
43	2.439	1.2356	2.4043	4.7442	2.6859	0.4377
44	3.8591	1.0917	3.2667	57.4764	3.9573	0.8422
45	5.6356	1.0952	4.8989	98.2907	5.9149	0.8928
46	4.0357	1.1976	4.0578	78.5113	4.5256	0.7907
47	2.8622	1.2225	2.7215	22.8889	3.1785	0.3859
48	2.8465	1.2947	2.991	29.5661	3.3258	0.5353
49	3.2237	1.1697	3.0948	36.1459	3.4774	0.6559
50	2.6878	1.2063	2.419	13.0153	2.9301	0.6706
51	2.6927	1.2993	2.8766	21.172	3.1364	0.478
52	4.4346	1.0174	3.3702	70.9526	4.2899	1.057
53	3.7804	1.0986	3.1346	54.878	3.8941	1.4385
54	3.423	1.0336	2.6135	28.3651	3.309	0.6875
55	3.1069	1.1382	2.6699	26.0907	3.2584	0.8626
56	3.8349	1.1928	3.7311	69.8854	4.2688	0.5515
57	2.6922	1.1156	2.1559	6.0618	2.7364	0.7059
58	5.2407	0.9992	3.8559	91.2633	5.0224	1.2222
59	4.3072	1.0053	3.1623	64.6007	4.113	0.9577
60	2.7666	1.1624	2.5035	12.881	2.9259	0.6654
61	3.4865	1.1655	3.1949	49.1252	3.772	1.0346
62	3.4355	1.0858	2.8018	36.1985	3.4774	0.6837
63	3.9644	1.1469	3.7483	69.6199	4.2646	0.6435
64	3.1996	1.1599	2.9006	33.8501	3.4226	0.847
65	2.3145	1.0839	1.7703	0.6976	2.2565	0.5252
66	3.3779	1.0309	2.4624	25.8946	3.2542	0.9001
67	2.7779	1.0597	2.0894	5.2104	2.7027	0.5931
68	2.4848	1.1513	2.0381	2.8946	2.5764	0.4941
69	3.0617	1.0574	2.2876	15.5464	2.9974	0.4335
70	2.3705	1.1835	2.054	1.9371	2.5049	0.5846
71	5.885	1.0681	4.9982	98.6147	6.0412	0.7677
72	3.3898	1.11	2.8869	37.3077	3.4984	0.6492
73	3.1248	1.1995	3.1486	34.5766	3.4395	0.4943
74	3.506	1.1078	2.9434	42.8749	3.6205	0.9579
75	2.8357	1.1442	2.4037	14.411	2.9638	0.517
76	4.2533	1.0603	3.4538	69.9519	4.2688	0.7481
77	4.3886	1.2233	4.6444	92.0361	5.0476	0.6235
78	4.0847	1.0273	3.1398	57.965	3.9699	0.8768
79	2.6742	1.0865	2.2328	3.9426	2.6522	0.5819
80	3.1042	1.1491	2.6847	27.2729	3.2837	0.7404
81	3.5765	1.1738	3.4144	55.1777	3.9026	0.903
82	3.4573	1.1259	3.0662	42.93	3.6205	0.6192
83	2.8399	1.1818	2.5889	17.6593	3.0564	0.57
84	4.4352	1.1168	4.0046	83.6092	4.6856	1.1253
85	2.6308	1.1594	2.1927	6.9612	2.7617	0.5353
86	3.337	1.1616	3.012	41.0133	3.5868	0.4041
87	2.4917	1.2281	2.3949	6.1045	2.7364	0.4295
88	2.8026	1.3051	2.9669	27.6195	3.2921	0.4053
89	4.0448	1.0516	3.1553	59.9983	4.0162	0.6776
90	2.9156	1.1988	2.816	23.4176	3.1869	0.31
91	2.9324	1.1334	2.4518	17.4743	3.0479	0.4401
92	2.7983	1.1665	2.5502	14.9095	2.9722	0.6245
93	2.3122	1.3317	2.2997	5.0831	2.6985	0.3987
94	3.8712	1.1686	3.6154	68.2993	4.2309	0.694
95	2.957	1.0899	2.3775	14.6374	2.968	0.4725
96	3.5636	1.1021	3.052	45.1521	3.6668	0.4646
97	3.6933	1.0826	3.0436	48.1502	3.7468	0.6187
98	2.4938	1.1906	2.275	4.364	2.6649	0.3051
99	2.4014	1.1842	2.18	2.4359	2.5428	0.2675
100	4.4507	1.1624	4.2592	88.7423	4.8835	0.7297
101	4.5918	1.055	3.6995	80.8584	4.6056	0.6817
102	3.4089	1.0756	2.8475	33.5915	3.4184	0.5882
103	3.4704	1.1492	3.1616	46.2762	3.7047	0.5927
104	4.0626	1.1213	3.6183	70.6183	4.2857	0.5561
105	3.2045	1.1812	3.049	36.5146	3.4858	0.4047
106	3.5979	1.182	3.4684	57.2936	3.9531	0.462
107	4.8793	1.0426	3.7282	87.9116	4.854	0.6431
108	5.045	1.06	4.1447	92.9689	5.1066	0.5836
109	3.4511	1.0858	2.8482	37.0958	3.4942	0.4343
110	4.1387	1.1695	3.949	79.2894	4.5467	1.1689
111	3.2267	1.0627	2.5407	23.4658	3.1869	0.5505
112	3.5274	1.0986	2.903	42.7647	3.6163	0.4169
113	2.7416	1.1118	2.2141	8.0826	2.7827	0.3275
114	3.839	1.0013	2.653	43.3164	3.6289	0.5155
115	2.5891	1.2641	2.5586	13.0601	2.9301	0.294
116	3.6774	1.0997	2.9826	49.8174	3.7847	0.4143
117	2.7476	1.1423	2.3612	10.2639	2.8585	0.3294
118	3.9516	1.1184	3.4362	65.2428	4.1509	0.5778
119	2.1691	1.1097	1.7188	0.3279	2.1428	0.2252
120	3.9365	1.1623	3.5703	70.6851	4.2857	0.9098
121	3.2992	1.1368	2.8123	35.7782	3.4731	0.4818
122	4.2292	1.1671	4.0757	82.5896	4.6435	0.8596
123	3.6048	1.0702	2.8346	42.3798	3.6121	0.4075
124	2.3474	1.203	2.1898	2.1447	2.5133	0.306
125	2.1062	1.1501	1.7664	0.2869	2.1386	0.3703
126	7.0836	1.0884	6.188	99.9181	7.4557	1.094
127	4.6397	0.9849	3.2038	73.1789	4.3614	0.8895
128	3.1991	1.2008	3.0413	38.372	3.5321	0.712
129	3.9377	1.0404	3.0098	53.5071	3.8647	0.6103
130	3.5826	1.1619	3.3624	54.042	3.8731	0.6083
131	3.72	1.0775	2.9466	48.6656	3.7594	0.7169
132	4.6691	1.1208	4.2455	90.1884	4.9634	0.6736
133	3.9093	1.0746	3.1276	57.3545	3.9531	0.854
134	4.0046	1.159	3.7359	73.043	4.353	0.6678
135	4.0818	1.0792	3.4331	65.5649	4.1551	0.6248
136	3.1563	1.2107	2.998	37.6262	3.5068	0.5915
137	3.5743	1.1925	3.4627	57.5374	3.9573	0.8674
138	3.2888	1.241	3.3824	48.3218	3.751	0.8115
139	2.8478	1.1688	2.4793	16.8748	3.0353	0.5371
140	2.8496	1.125	2.409	13.2844	2.9343	0.573
141	4.0043	1.1687	3.787	74.1339	4.3867	0.6449
142	4.4263	1.0587	3.57	75.9244	4.4456	0.7629
143	3.4177	1.0981	2.8829	37.1487	3.4942	0.6514
144	3.1904	1.249	3.3165	44.3148	3.65	0.4449
145	4.6224	1.0211	3.5579	77.457	4.4961	1.0397
146	2.4553	1.1258	1.9811	1.7712	2.4922	0.3603
147	3.1944	1.1793	2.9487	35.6733	3.4689	0.6325
148	2.6279	1.1669	2.2955	7.5639	2.7743	0.5631
149	3.8968	1.0662	3.2086	55.6586	3.911	0.4522
150	3.4655	1.1567	3.1934	47.0682	3.7215	0.6582
151	2.9642	1.1376	2.643	19.4752	3.0943	0.3637
152	4.3701	1.0127	3.2656	67.6435	4.2057	1.0183
153	2.5791	1.2476	2.4875	11.3227	2.8838	0.3762
154	2.975	1.1411	2.6329	20.3682	3.1153	0.6366
155	4.6543	1.1399	4.1687	91.4176	5.0266	0.616
156	3.9348	1.1985	3.7928	74.5451	4.4077	0.9278
157	2.9631	1.1876	2.658	24.5294	3.2163	0.5114
158	2.6104	1.1091	2.1188	3.5225	2.6312	0.663
159	3.0924	1.0786	2.4292	18.914	3.0858	0.6135
160	2.8393	1.2055	2.6941	20.274	3.1111	0.6335
161	3.0082	1.2066	2.8935	29.2147	3.3174	0.5174
162	3.4496	1.2462	3.5396	57.7816	3.9657	0.5409
163	3.9472	1.0931	3.2745	62.3758	4.0583	0.5061
164	3.6719	1.2761	4.0049	72.433	4.3362	0.5819
165	3.7681	1.1527	3.4953	62.4389	4.0583	0.5375
166	3.3575	1.1783	3.0602	44.6492	3.6584	0.7076
167	5.3764	1.034	4.1748	95.3275	5.3297	1.1778
168	3.183	1.1907	3.0105	36.5673	3.4858	0.5802
169	4.3605	1.0248	3.1338	68.5624	4.2436	3.7863
170	3.0123	1.1359	2.6504	21.5993	3.1448	0.6558
171	3.116	1.1343	2.7023	26.1398	3.2584	0.6399
172	5.5692	1.0889	4.954	98.0482	5.8096	0.8449
173	3.1187	1.1975	2.9191	34.0573	3.4268	0.4473
174	2.8136	1.3343	3.1967	30.8785	3.3721	0.318
175	4.2304	1.1712	3.9735	83.0257	4.6603	0.705
176	7.8429	1.0398	6.234	100	7.923	1.0054
177	4.0142	1.1105	3.4461	66.8605	4.193	0.694
178	3.6185	1.1472	3.3173	53.7446	3.8689	0.6731
179	4.587	1.0562	3.6933	80.9301	4.6056	0.8746
180	4.0275	1.1158	3.4783	68.2336	4.2267	0.5572
181	3.3186	1.1468	2.9995	38.1052	3.5237	0.6533
182	2.7262	1.1419	2.3195	9.5185	2.8332	0.6391
183	4.7879	1.0987	4.1992	90.8017	5.0013	0.6626
184	3.5593	1.1447	3.1643	50.1648	3.7931	1.0211
185	2.5505	1.0783	2.0334	1.8956	2.5007	0.2344
186	3.8766	1.1121	3.2695	61.7463	4.0457	0.5507
187	2.9563	1.1275	2.5313	18.0763	3.0606	0.4217
188	2.9131	1.1354	2.5837	16.5531	3.0311	0.7511
189	3.7588	1.187	3.5628	65.7585	4.1594	0.7328
190	3.4173	1.064	2.7171	32.1519	3.3932	0.3821
191	4.4535	1.1594	4.2093	88.5153	4.875	0.55
192	3.3039	1.2176	3.4084	46.3326	3.7047	0.3713
193	2.4153	1.0883	1.881	1.1096	2.3744	0.6286
194	6.6493	1.06	5.5638	99.5912	6.8074	1.3868
195	2.9461	1.2883	3.1117	34.6287	3.4395	0.4062
196	3.1365	1.143	2.7161	28.2156	3.3048	0.7656
197	2.7545	1.1462	2.5065	10.7923	2.8753	0.252
198	4.5569	1.1216	4.0782	87.5356	4.8414	0.5217
199	3.7809	1.1854	3.7832	66.6005	4.1804	0.458
200	2.8085	1.1341	2.4192	12.3448	2.909	0.5207
201	3.6406	1.086	3.0016	46.107	3.7005	0.7474
202	2.7485	1.1961	2.5493	15.2276	2.9806	0.4048
203	2.8426	1.1894	2.6149	18.5877	3.0774	0.5444
204	3.3536	1.1741	3.1194	43.9812	3.6415	0.3619
205	4.1133	1.1161	3.5823	71.9603	4.3235	0.4982
206	4.6004	1.1068	3.9848	87.2355	4.8287	0.4002
207	4.6187	1.0543	3.7707	82.0825	4.6309	0.8928
208	3.541	1.1709	3.162	52.797	3.852	0.2884
209	2.7001	1.1478	2.3749	9.0819	2.8164	0.3574
210	4.1973	1.0684	3.3558	68.4308	4.2393	0.6516
211	2.8533	1.166	2.554	16.9209	3.0353	0.3611
212	4.4476	1.159	4.2271	88.1377	4.8666	0.7259
213	2.8609	1.216	2.6927	22.1233	3.1616	0.4028
214	2.7009	1.0867	2.1546	4.6596	2.6817	0.4118
215	4.9686	1.0705	4.0944	92.424	5.0729	1.3752
216	4.2779	1.091	3.5874	74.8887	4.4119	0.4264
217	3.4501	1.1045	2.8262	39.1218	3.5489	0.5278
218	3.0608	1.1917	2.8465	30.019	3.3426	0.37
219	2.7268	1.308	2.9309	23.9483	3.1995	0.2588
220	3.9138	1.1049	3.2659	62.502	4.0625	0.6206
221	4.9933	1.1139	4.3539	94.8527	5.296	0.6006
222	2.5183	1.2202	2.3054	6.7036	2.7533	0.3502
223	2.1881	1.1418	1.8358	0.5743	2.2186	0.3108
224	3.1993	1.229	3.1443	42.27	3.6079	0.3385
225	4.4638	1.0803	3.7829	80.1431	4.5719	0.7317
226	2.2385	1.1234	1.8218	0.6565	2.2439	0.2106
227	3.1731	1.1714	3.0001	33.9019	3.4226	0.3165
228	4.0419	1.2194	4.1508	81.0018	4.6098	0.7853
229	4.4146	1.0226	3.3285	71.0196	4.2899	0.4832
230	4.1442	1.1009	3.5321	71.2206	4.3025	0.6136
231	2.88	1.1618	2.5077	17.7056	3.0564	0.4349
232	2.6403	1.1444	2.1581	6.3182	2.7406	0.2603
233	3.5389	1.1055	3.0594	44.3705	3.65	0.3382
234	4.871	1.076	4.0349	90.6481	4.9929	0.745
235	2.899	1.2622	3.025	29.2649	3.3174	0.3036
236	3.7021	1.1279	3.1995	55.2377	3.9026	0.4498
237	4.0554	1.1165	3.4826	69.2886	4.2604	0.4552
238	3.6317	1.1733	3.3624	57.8427	3.9657	0.464
239	3.8444	1.084	3.238	55.8997	3.9152	0.5832
240	3.5345	1.1374	3.16	47.9788	3.7426	0.3855
241	2.7351	1.1112	2.2836	7.6071	2.7743	0.2754
242	2.9484	1.1896	2.7048	24.0934	3.2037	0.2988
243	4.7968	1.1013	4.1556	91.3404	5.0224	0.455
244	3.309	1.112	2.7969	33.3334	3.4142	0.2644
245	3.7059	1.1213	3.2004	54.6386	3.8857	0.2995
246	3.2689	1.1674	3.0808	38.1585	3.5237	0.5475
247	4.8739	1.0563	3.9426	89.1974	4.9087	0.907
248	3.1541	1.104	2.6398	24.7237	3.2206	0.4227
249	4.8335	1.151	4.5193	94.6159	5.2792	0.8003
250	4.283	1.185	4.1596	85.8186	4.774	0.8925
251	2.5276	1.204	2.3612	5.9764	2.7322	0.321
252	3.2247	0.9849	2.2067	14.6827	2.968	0.3647
253	2.7278	1.1242	2.2749	8.4294	2.7954	0.3735
254	3.155	1.1699	2.8795	32.5617	3.3974	0.5352
255	2.8224	1.1309	2.3253	12.568	2.9174	0.4954
256	5.5584	1.1351	5.1486	98.5337	6.0327	0.7319
257	2.3483	1.1703	2.08	1.44	2.4544	0.3455
258	4.6982	1.0435	3.6731	83.3901	4.6688	1.1154
259	2.7593	1.1475	2.3658	11.367	2.8838	0.5735
260	2.4453	1.1574	2.1414	2.4775	2.5428	0.3829
261	3.5608	1.0637	2.8444	39.0144	3.5447	0.8852
262	3.6165	1.0795	3.0055	44.5376	3.6542	0.6456
263	3.5531	1.0854	2.9636	41.8864	3.6037	0.7334
264	4.0943	1.0408	3.1949	60.9321	4.0288	0.6254
265	2.7204	1.3138	2.8405	24.1418	3.2037	0.4183
266	6.6068	1.0079	4.9274	99.265	6.4411	1.3743
267	4.6315	1.0904	3.9528	86.5626	4.795	0.8288
268	3.0051	1.1744	2.8304	25.0642	3.2332	0.5919
269	2.6119	1.1738	2.324	7.3484	2.7701	0.5385
270	3.5999	1.1406	3.1865	51.9142	3.8268	0.7318
271	2.6906	1.1989	2.5001	12.6126	2.9174	0.3824
272	2.8338	1.1722	2.542	16.4613	3.0269	0.4745
273	4.5542	1.1784	4.4812	92.3463	5.0687	0.6755
274	3.1237	1.1807	2.8691	31.6412	3.3889	0.711
275	3.0492	1.1805	2.8523	27.9172	3.3005	0.61
276	4.7433	1.0472	3.699	84.5624	4.7319	0.7837
277	3.2923	1.1984	3.1941	43.8148	3.6373	0.7239
278	3.2369	1.0558	2.5703	22.9369	3.1785	0.6988
279	4.4171	1.0548	3.6071	75.0264	4.4204	0.9455
280	3.3945	1.0694	2.6532	31.3865	3.3847	0.4612
281	4.089	1.1189	3.6081	71.422	4.3067	0.4924
282	5.8205	1.0723	4.9361	98.4526	5.9949	1.2826
283	2.2392	1.0824	1.7	0.41	2.1723	0.2689
284	3.0918	1.1142	2.5672	22.9849	3.1785	0.8086
285	3.0371	1.2229	3.0067	32.203	3.3932	0.7994
286	2.9786	1.2178	2.8894	28.4149	3.309	0.7004
287	5.1798	1.077	4.2893	95.4068	5.3297	1.1398
288	3.9561	1.129	3.5073	66.9256	4.193	0.5416
289	2.3751	1.1648	2.0904	1.5641	2.4754	0.6482
290	2.7078	1.1609	2.4157	10.176	2.8543	0.4887
291	2.8237	1.1628	2.4798	15.5008	2.9932	0.6009
292	4.0739	1.0455	3.1914	60.5579	4.0246	0.7916
293	2.8392	1.2165	2.6259	21.2194	3.1364	0.381
294	2.8832	1.2708	2.9802	29.315	3.3174	0.6866
295	3.3948	1.1211	2.8832	38.6929	3.5363	0.3757
296	3.4962	1.1701	3.2103	50.513	3.7973	0.9089
297	4.9105	1.024	3.7578	86.8613	4.8035	1.0557
298	3.0641	1.1539	2.7368	25.6499	3.25	0.4029
299	3.6744	1.089	3.0142	48.2074	3.7468	0.5425
300	2.5267	1.2129	2.3002	6.5322	2.749	0.6815
301	3.2023	1.2877	3.4927	48.8952	3.7678	0.7569
302	2.9737	1.2339	2.8571	30.0694	3.3426	0.6115
303	4.2759	1.1204	3.803	78.2294	4.5214	1.0741
304	2.8103	1.295	2.993	26.9764	3.2795	0.4826
305	4.3893	1.0398	3.4365	72.2302	4.332	0.8062
306	2.4007	1.2002	2.0336	2.8111	2.5722	0.738
307	4.4025	1.0779	3.6035	77.527	4.4961	0.8517
308	2.9519	1.1552	2.65	20.6514	3.1237	0.5362
309	3.5872	1.1575	3.3896	53.5664	3.8647	0.79
310	3.0898	1.229	2.9834	35.8307	3.4731	0.6892
311	4.0387	1.1194	3.4836	68.8921	4.252	0.5361
312	4.0555	1.1862	3.8822	77.8076	4.5088	0.9244
313	3.7611	1.0489	2.906	46.502	3.7089	0.4367
314	5.5253	1.145	5.3615	98.777	6.0454	1.0347
315	3.5345	1.1139	3.0425	45.3762	3.671	0.5267
316	2.7058	1.2894	2.7185	20.9824	3.1321	0.5842
317	2.9837	1.1034	2.4468	16.599	3.0311	0.7042
318	4.7229	1.0295	3.6268	82.2272	4.6351	1.1002
319	4.3328	1.0149	3.1566	66.4057	4.1762	0.937
320	3.4973	1.1277	3.1319	45.4323	3.671	0.8208
321	4.0651	1.0667	3.2399	63.834	4.092	0.3742
322	2.2777	1.3191	2.4874	3.5644	2.6312	0.4101
323	3.3194	1.1108	2.7978	33.9537	3.4226	0.7437
324	3.5322	1.2442	3.6671	62.5651	4.0625	0.3153
325	3.1922	1.1273	2.8306	29.6163	3.3258	0.5678
326	4.3198	1.1153	3.8281	79.5024	4.5509	0.9645
327	4.13	1.096	3.547	70.0184	4.2688	0.7584
328	2.5741	1.2013	2.4095	8.1259	2.7827	0.4517
329	3.8243	1.1232	3.4024	60.6202	4.0246	0.3463
330	4.3538	1.1785	4.2063	87.3105	4.8329	1.1039
331	3.3739	1.1292	2.8359	38.7464	3.5363	0.2511
332	4.1441	1.093	3.4494	70.1515	4.273	0.7801
333	3.3862	1.1506	3.0401	42.4347	3.6121	0.6614
334	2.4337	1.3239	2.7088	10.0004	2.8459	0.5036
335	3.7873	1.1741	3.6571	65.3071	4.1509	0.4039
336	5.2216	0.9558	3.456	86.6372	4.795	0.9956
337	6.0627	1.1094	5.1955	99.3465	6.4622	1.2968
338	4.0637	1.1022	3.467	68.0366	4.2183	0.7612
339	3.1795	1.1576	2.8919	32.2542	3.3932	0.3399
340	3.4662	1.1565	3.0994	47.125	3.7215	0.3569
341	3.8961	1.0873	3.097	58.5167	3.9825	0.3361
342	2.5736	1.2345	2.4728	10.0881	2.8501	0.3405
343	3.9329	1.2622	4.4241	81.6493	4.6224	0.9592
344	3.0063	1.1941	2.9229	27.3223	3.2837	0.4552
345	2.3949	1.1394	2.0307	1.3574	2.4501	0.2032
346	3.3472	1.1619	3.2319	41.7769	3.5994	0.2941
347	2.6315	1.1531	2.2701	6.575	2.749	0.429
348	5.3017	1.1047	4.6523	97.0821	5.5949	0.9135
349	3.2289	1.1969	3.1895	39.5519	3.5573	0.2776
350	4.3312	1.1054	3.725	78.5819	4.5256	0.7214
351	2.7691	1.137	2.3522	10.616	2.8711	0.2118
352	2.9358	1.2464	2.9482	29.6666	3.3258	0.4968
353	4.163	1.0182	3.0512	60.0604	4.0162	0.5631
354	3.2495	1.1848	3.1191	39.1755	3.5489	0.4928
355	3.7278	1.1723	3.5832	63.1347	4.0752	0.4031
356	3.9542	1.0969	3.3122	63.3251	4.0794	0.3436
357	3.0743	1.1919	2.9369	30.4229	3.3595	0.478
358	3.0279	1.2375	2.8968	33.6432	3.4184	0.3451
359	2.8302	1.1867	2.6694	17.7519	3.0564	0.2866
360	2.7038	1.3358	2.9913	24.8695	3.229	0.2943
361	2.464	1.1979	2.3004	3.8164	2.6438	0.1733
362	5.4919	1.0453	4.3806	96.6015	5.5065	0.4178
363	2.6026	1.191	2.3079	8.4728	2.7954	0.26
364	4.8774	1.0089	3.597	84.1951	4.7024	0.3696
365	3.2576	1.1967	3.0491	41.2311	3.591	0.2794
366	4.6017	1.1381	4.1761	90.0355	4.9592	0.3494
367	4.1107	1.1401	3.7442	74.6138	4.4077	0.6505
368	3.3621	1.1602	2.9568	42.4897	3.6121	0.4219
369	2.181	1.1391	1.812	0.4921	2.206	0.2825
370	4.3786	1.1114	3.8384	80.715	4.6014	1.0778
371	4.4438	1.1271	3.9833	84.7097	4.7361	0.7798
372	4.8517	1.0836	4.0569	90.9554	5.0055	0.9627
373	1.9248	0.9241	1.0593	0.1229	1.5955	0.4282
374	3.6707	1.0744	2.9622	46.0507	3.6963	0.7011
375	4.4949	1.0647	3.6057	79.0768	4.5425	0.9329
376	3.1804	1.2029	3.1542	37.9454	3.5152	0.686
377	2.6789	1.1938	2.3841	11.5887	2.8922	0.5304
378	3.1227	1.1859	2.9335	32.6644	3.4016	0.7255
379	3.4254	1.0597	2.7624	31.6922	3.3889	0.465
380	2.4149	1.2312	2.2545	3.8585	2.648	0.5347
381	3.8739	1.1827	3.6864	70.4847	4.2814	0.7941
382	3.214	1.1677	2.9382	35.5162	3.4605	0.831
383	2.8452	1.2261	2.7924	22.2188	3.1658	0.7093
384	3.2975	1.181	3.0972	41.5583	3.5952	0.7173
385	4.8448	1.1364	4.4417	94.222	5.2287	1.3479
386	2.5152	1.1841	2.2139	4.5751	2.6775	0.5119
387	3.4664	1.2204	3.3667	55.7188	3.911	0.8931
388	3.2901	1.1269	2.8769	34.3167	3.4353	0.4658
389	2.6876	1.1141	2.2773	5.9337	2.728	0.6318
390	2.4867	1.2098	2.3505	4.9559	2.6943	0.5223
391	2.4557	1.2336	2.2985	5.2528	2.7027	0.5732
392	2.4908	1.2158	2.3886	5.3802	2.7112	0.4318
393	2.9918	1.0899	2.3961	15.9117	3.0059	0.6885
394	3.8508	1.0869	3.1847	56.5646	3.932	2.0466
395	2.6192	1.1439	2.2846	5.5078	2.7154	0.344
396	4.1062	1.1009	3.4824	69.3548	4.2604	0.9614
397	2.595	1.2421	2.4868	11.633	2.8922	0.6473
398	2.7875	1.1997	2.6028	16.9669	3.0353	0.7615
399	3.1917	1.1963	3.0188	37.7857	3.511	1.6422
400	3.697	1.1022	3.0933	51.4456	3.8141	0.5872
401	2.4815	1.254	2.3671	7.6502	2.7743	0.5373
402	4.7231	1.0996	4.1559	89.7302	4.934	1.1287
403	2.7021	1.2177	2.5029	14.9549	2.9722	0.6516
404	3.3323	1.1058	2.7503	34.0055	3.4226	0.4651
405	3.2855	1.2288	3.2482	46.7283	3.7131	0.7586
406	3.003	1.1855	2.838	26.1889	3.2584	0.8172
407	4.0075	1.1293	3.4694	68.9581	4.252	1.0919
408	3.308	1.0768	2.7004	28.8143	3.3132	0.6453
409	2.5036	1.2229	2.3794	6.3609	2.7406	0.4361
410	3.0007	1.0695	2.213	14.4562	2.9638	0.3322
411	3.4145	1.2424	3.5761	55.7791	3.911	0.7578
412	3.5527	1.1609	3.2343	52.2079	3.8352	0.8395
413	2.8448	1.281	3.0917	27.6691	3.2921	0.5175
414	2.4811	1.1811	2.2581	3.6064	2.6312	0.6068
415	3.0991	1.1627	2.7974	28.8643	3.3132	0.6841
416	3.4073	1.2411	3.5338	55.0577	3.8983	0.9697
417	2.7206	1.2593	2.7267	18.9607	3.0858	0.4358
418	3.9398	1.1502	3.6366	68.6942	4.2478	0.7027
419	3.8274	1.1486	3.5488	64.6648	4.113	0.6254
420	3.0014	1.0296	2.2153	10.3078	2.8627	0.351
421	3.721	1.2049	3.6402	66.276	4.172	1.0424
422	3.1927	1.1504	2.8572	31.7432	3.3889	0.7572
423	2.6066	1.1428	2.1898	5.1255	2.6985	0.324
424	2.3613	1.178	2.0014	1.6883	2.4838	0.311
425	2.7874	1.0897	2.2782	8.1692	2.7827	0.595
426	3.0649	1.2443	3.111	36.3565	3.4816	0.7164
427	2.8201	1.1919	2.565	17.7982	3.0564	0.6125
428	2.6893	1.2191	2.5366	14.1398	2.9595	0.5377
429	3.1527	1.1725	2.9224	32.7157	3.4016	0.7287
430	2.5419	1.0848	2.0292	1.9786	2.5049	0.2151
431	3.3201	1.1492	3.0182	38.4255	3.5321	0.4085
432	2.6654	1.2012	2.5031	11.6774	2.8922	0.4728
433	4.6124	1.0094	3.5004	75.7167	4.4372	0.9749
434	3.9103	1.1923	3.7242	73.111	4.3572	0.539
435	4.0239	1.1586	3.6847	73.7921	4.3741	1.0908
436	5.9713	1.0004	4.446	97.8867	5.7591	1.0282
437	4.0863	1.0813	3.3334	66.1465	4.1678	0.6867
438	2.8561	1.1343	2.5664	14.5015	2.9638	0.6691
439	3.3016	1.1598	3.0245	38.9608	3.5405	0.6525
440	3.5573	1.0472	2.7943	36.8313	3.49	0.7433
441	3.411	1.1566	3.1395	44.705	3.6584	0.7796
442	4.6152	1.1354	4.1596	90.2649	4.9634	0.9303
443	3.6041	1.1946	3.3889	59.0705	3.9994	0.9912
444	4.6946	1.146	4.3909	92.813	5.0982	0.5225
445	3.2279	1.1065	2.7261	28.4648	3.309	0.8088
446	2.6884	1.1157	2.2015	6.0191	2.7322	0.5613
447	4.737	1.1266	4.2456	92.1911	5.0645	0.9772
448	3.7454	1.1452	3.2768	59.5028	4.0078	0.5704
449	2.3569	1.2013	2.0633	2.3526	2.5217	0.4833
450	4.5302	1.0844	3.7852	83.0985	4.6603	0.7331
451	3.8538	1.1346	3.4084	64.0253	4.0962	0.3927
452	2.9378	1.1103	2.4498	15.592	2.9974	0.5788
453	2.6341	1.2551	2.6079	14.728	2.968	0.2694
454	2.5414	1.2208	2.4274	8.2125	2.7827	0.4165
455	3.498	1.2188	3.4677	56.9894	3.9447	0.8473
456	2.6779	1.206	2.5005	12.6573	2.9174	0.6808
457	2.902	1.2517	2.914	27.7683	3.2963	0.3155
458	3.4533	1.1359	3.06	44.0924	3.6458	0.766
459	4.675	1.0591	3.8349	84.2685	4.7108	0.9428
460	2.6877	1.2689	2.7065	18.3085	3.0648	0.504
461	4.539	1.1453	4.2581	89.3494	4.9171	0.8242
462	2.7876	1.1535	2.5841	13.105	2.9301	0.6698
463	2.7211	1.1144	2.2106	7.1761	2.7659	0.2873
464	2.1612	1.183	1.9139	0.7388	2.2565	0.3794
465	2.4492	1.181	2.1845	3.0199	2.5933	0.3284
466	4.3328	1.1762	4.2896	86.7119	4.7993	0.6646
467	4.56	0.9723	3.1726	68.365	4.2309	0.6426
468	2.774	1.1826	2.4681	15.2731	2.9806	0.5256
469	2.664	1.2197	2.5975	13.1498	2.9301	0.47
470	3.282	1.1831	3.0837	40.6873	3.5826	0.4894
471	4.615	1.1059	3.9904	87.6108	4.8414	0.7095
472	4.4848	1.1545	4.2871	88.9697	4.8919	0.5624
473	4.2679	1.105	3.5517	76.1324	4.454	0.5944
474	2.7374	1.1343	2.376	9.4311	2.829	0.3844
475	3.259	1.2376	3.2261	46.3891	3.7047	0.3925
476	3.0042	1.1362	2.5954	21.2668	3.1364	0.3789
477	3.1895	1.1284	2.726	29.7169	3.3258	0.495
478	4.8761	1.0453	3.7845	87.987	4.8624	0.8832
479	3.2635	1.1651	2.9694	37.8389	3.511	0.3462
480	2.6637	1.1924	2.4514	10.66	2.8711	0.4545
481	2.6856	1.0413	2.0545	2.6859	2.5638	0.3719
482	2.1726	1.0827	1.6505	0.2458	2.1007	0.2257
483	2.5071	1.2377	2.4938	7.6934	2.7743	0.3431
484	5.7157	1.0297	4.5682	97.4034	5.6581	0.8975
485	2.8493	1.1716	2.7156	17.3358	3.0437	0.4512
486	3.1775	1.2106	3.125	38.4789	3.5321	0.5657
487	3.935	1.1874	3.8211	73.6556	4.3698	0.6208
488	2.7043	1.2708	2.7664	19.2411	3.09	0.5168
489	3.4627	1.1507	3.0455	46.1634	3.7005	0.7011
490	3.1676	1.2055	3.2143	37.6793	3.5068	0.5022
491	4.9159	1.0115	3.6813	85.1522	4.7529	0.8925
492	3.2121	1.1083	2.7821	27.8179	3.2963	0.6783
493	5.5216	1.0691	4.6706	97.4838	5.6581	0.8805
494	3.0527	1.247	3.1644	35.8832	3.4731	0.6663
495	3.6067	1.1841	3.4392	58.0262	3.9699	0.7383
496	3.0965	1.1947	2.9595	32.3054	3.3932	0.4582
497	2.962	1.1556	2.6952	21.3143	3.1364	0.5692
498	3.2495	1.1925	3.0787	40.0374	3.57	0.8065
499	4.2752	1.0565	3.3823	70.2181	4.2772	1.0161
500	2.8126	1.3105	3.043	29.3652	3.3174	0.7275
501	2.7939	1.1945	2.7026	16.6449	3.0311	0.34
502	2.8448	1.1273	2.4736	13.3293	2.9343	0.5172
503	3.1153	1.1266	2.6711	25.1617	3.2374	0.3955
504	2.6078	1.2061	2.3123	9.5623	2.8332	0.3792
505	3.1657	1.1794	2.9008	34.3687	3.4353	0.4659
506	2.7265	1.1436	2.3294	9.7811	2.8375	0.6789
507	3.0053	1.1441	2.6572	21.9325	3.1574	0.4977
508	3.3598	1.145	2.9905	39.8214	3.5658	0.3874
509	4.1507	1.1633	3.8569	78.9352	4.5382	0.5713
510	2.3616	1.1914	2.1631	2.0201	2.5091	0.4211
511	4.4154	1.0989	3.7603	80.5003	4.593	0.9754
512	3.1713	1.1817	2.9948	34.9934	3.4479	0.5039
513	3.1551	1.1461	2.7834	29.8679	3.3342	0.6345
514	5.3379	1.0852	4.5841	97.0019	5.5402	0.6712
515	3.3129	1.1776	3.0931	41.9411	3.6037	0.8894
516	2.6423	1.2243	2.4234	12.4787	2.9132	0.5447
517	2.8921	1.1226	2.4872	15.0457	2.9764	0.6149
518	3.484	1.1622	3.2186	48.7229	3.7594	0.6385
519	4.6906	1.0622	3.8762	84.7833	4.7403	1.1356
520	3.6536	1.1385	3.3272	54.5191	3.8815	0.9227
521	3.4795	1.1555	3.2541	47.6367	3.7342	0.4639
522	2.9001	1.112	2.3781	14.185	2.9595	0.7145
523	3.5176	1.1633	3.2975	50.862	3.8015	0.8939
524	4.255	1.1501	3.9741	81.0736	4.6098	0.903
525	2.5634	1.1973	2.3539	7.0041	2.7617	0.5039
526	3.2487	1.2703	3.5184	49.5863	3.7805	0.759
527	3.0982	1.2021	3.0125	33.385	3.4142	0.358
528	2.7681	1.1375	2.409	10.7041	2.8711	0.3281
529	2.9449	1.1861	2.7453	23.6586	3.1911	0.8195
530	3.756	1.1492	3.4965	61.2447	4.0331	0.8307
531	3.3271	1.1301	2.8478	36.6201	3.4858	0.4614
532	3.428	1.1285	3.0315	41.613	3.5952	0.6132
533	3.4126	1.1546	3.0804	44.5934	3.6542	1.0203
534	2.5742	1.23	2.4081	9.8688	2.8417	0.3966
535	3.3611	1.1695	3.14	43.8702	3.6373	0.5447
536	3.7621	1.0651	2.9826	48.8377	3.7636	0.6658
537	2.9709	1.1855	2.8787	24.7723	3.2206	0.7563
538	2.5943	1.2671	2.5752	13.4191	2.9427	0.3815
539	3.2769	1.0573	2.6073	24.8209	3.2248	0.6059
540	3.8853	1.1912	3.7284	72.0277	4.3235	1.0413
541	2.789	1.3453	3.0588	30.524	3.3637	0.4209
542	4.7068	1.0315	3.5811	81.7935	4.6267	0.6756
543	3.5599	1.1417	3.1953	49.8752	3.7847	0.6355
544	3.2326	1.1153	2.6887	29.9686	3.3384	0.3927
545	3.637	1.1485	3.3415	54.9379	3.8941	0.952
546	3.2697	1.2159	3.289	44.7608	3.6584	0.869
547	3.019	1.183	2.7475	26.5821	3.2711	0.2989
548	2.9238	1.1617	2.6142	20.0386	3.1069	0.5994
549	2.5825	1.1258	2.2297	3.6484	2.6354	0.4064
550	4.0653	1.0947	3.4343	66.9907	4.193	0.6796
551	3.6776	1.0669	2.9713	45.7131	3.6794	0.4703
552	3.0946	1.1469	2.8352	26.5329	3.2669	0.3081
553	3.2318	1.1848	2.9968	38.2652	3.5279	0.7853
554	3.6837	1.0753	2.9299	46.7849	3.7131	0.4467
555	2.8695	1.2349	2.9447	24.578	3.2163	0.5421
556	3.7652	1.1165	3.327	56.6859	3.9362	0.4485
557	3.2563	1.121	2.7838	31.2848	3.3805	0.6118
558	4.1182	1.1215	3.6494	72.8394	4.3488	0.9088
559	4.3616	1.1076	3.8829	79.9292	4.5677	0.4914
560	4.0045	1.218	4.1553	79.7868	4.5593	1.1694
561	3.3382	1.1953	3.2857	45.8255	3.6836	0.4443
562	3.4387	1.1145	2.8783	39.8754	3.5658	0.7444
563	2.5746	1.126	2.1659	3.3967	2.627	0.1854
564	2.581	1.1791	2.3911	6.4465	2.7448	0.5749
565	4.615	1.0694	3.7948	83.7554	4.6898	0.9837
566	3.2703	1.1274	2.9029	33.4366	3.4142	0.6602
567	4.0881	1.0518	3.1744	62.6283	4.0625	0.3525
568	4.2933	1.1385	3.9001	81.1455	4.6098	0.3631
569	4.293	1.0933	3.7097	75.7859	4.4372	0.7029
570	2.6095	1.2153	2.4437	10.2199	2.8543	0.1986
571	2.9596	1.1448	2.5265	20.0856	3.1069	0.7629
572	3.0528	1.1838	2.9004	28.9143	3.3132	0.251
573	4.0694	1.1262	3.6653	71.6909	4.3109	0.6073
574	2.9887	1.1635	2.6583	23.514	3.1869	0.4529
575	2.8523	1.1273	2.4603	13.4641	2.9427	0.4449
576	3.455	1.2094	3.3712	53.6258	3.8647	0.5872
577	3.4492	1.232	3.5444	56.383	3.9236	0.7156
578	3.5504	1.1825	3.3762	55.1177	3.8983	0.3176
579	5.3183	1.0489	4.2527	95.5656	5.3423	1.0488
580	2.6367	1.2195	2.4647	11.944	2.8964	0.4605
581	3.6554	1.1365	3.2688	54.2207	3.8773	0.2788
582	2.9807	1.1418	2.6115	20.6986	3.1237	0.2755
583	2.7666	1.2202	2.6307	17.8445	3.0564	0.355
584	3.2093	1.1651	2.9308	35.0456	3.4479	0.4359
585	5.3827	1.113	4.868	97.7254	5.7254	0.9604
586	3.7249	1.1537	3.4681	59.7503	4.012	0.2995
587	3.7613	1.0986	3.1876	54.1015	3.8731	0.5077
588	4.289	1.1243	3.7491	79.5734	4.5509	0.7659
589	3.8276	1.1397	3.48	63.3886	4.0836	0.4021
590	2.963	1.1432	2.6069	20.1327	3.1069	0.2797
591	3.3534	1.1447	2.9596	39.6058	3.5573	0.3472
592	4.4667	1.0638	3.6474	77.8778	4.5088	0.6193
593	3.9897	1.123	3.4846	67.7744	4.2099	0.3779
594	4.0619	1.098	3.4252	67.3821	4.2015	0.419
595	3.749	1.1259	3.3837	57.111	3.9489	0.3962
596	3.1906	1.1482	2.7698	31.3356	3.3805	0.3574
597	3.0956	1.1126	2.5494	23.0329	3.1785	0.2281
598	5.3033	1.1743	5.4119	98.3717	5.9317	0.5978
599	3.6748	1.1693	3.4214	59.2556	4.0036	0.3404
600	4.9971	1.0563	3.9726	91.7265	5.0392	0.4329
601	5.1363	1.1159	4.544	96.2819	5.4644	0.5818
602	2.8471	1.153	2.5707	15.6377	2.9974	0.424
603	4.8404	1.0768	4.0121	90.3415	4.9634	0.5753
604	3.6085	1.0636	2.8084	41.6676	3.5952	0.5714
605	3.7747	1.1273	3.4179	58.5782	3.9825	0.7113
606	3.1983	1.0846	2.593	24.6265	3.2163	0.5632
607	2.5859	1.1299	2.0618	3.9005	2.648	0.3077
608	4.0134	1.1012	3.3672	65.8231	4.1594	0.5551
609	2.8015	1.1942	2.6118	17.1973	3.0395	0.7666
610	3.2099	1.1726	2.9779	35.7258	3.4689	0.6566
611	3.581	1.1516	3.2292	52.3255	3.8394	0.7576
612	4.0328	1.1795	3.9162	76.2713	4.4583	0.7238
613	2.7844	1.1625	2.5943	13.554	2.9469	0.487
614	3.7688	1.1563	3.4858	63.008	4.0709	0.7498
615	6.5164	1.0423	5.1701	99.428	6.559	1.3758
616	4.4269	1.1095	3.8648	82.6622	4.6477	0.5876
617	3.2032	1.2162	3.1545	40.3078	3.5784	0.3678
618	3.8835	1.1532	3.4489	67.0559	4.193	0.5873
619	3.2816	1.0764	2.5727	27.3718	3.2837	0.5026
620	3.215	1.1117	2.7028	28.5146	3.309	0.6153
621	2.8638	1.2469	2.8438	25.2104	3.2374	0.4449
622	4.9013	1.1209	4.1562	94.1434	5.2245	0.9184
623	3.3062	1.1713	3.0244	40.362	3.5784	0.6465
624	3.3858	1.0942	2.7963	35.0978	3.4479	0.6813
625	2.507	1.2271	2.3603	6.7465	2.7533	0.3776
626	3.4533	1.1288	3.0908	43.0403	3.6247	0.5532
627	3.6744	1.1298	3.1137	54.2803	3.8773	0.7631
628	3.0852	1.1105	2.5715	22.171	3.1616	0.4281
629	2.8222	1.1726	2.5884	16.1404	3.0143	0.5421
630	2.4322	1.3227	2.6109	9.9126	2.8417	0.5576
631	3.2604	1.1756	2.9753	38.8	3.5363	0.6688
632	2.6491	1.1986	2.3894	10.4838	2.8669	0.4067
633	3.8002	1.0618	2.9954	50.2227	3.7931	0.4561
634	3.1068	1.156	2.8406	28.2654	3.3048	0.6737
635	5.1728	1.0375	4.0335	93.2811	5.136	0.9394
636	4.7091	1.146	4.3422	93.0469	5.115	0.5934
637	2.8704	1.1665	2.666	17.8908	3.0564	0.5402
638	4.6185	1.0644	3.7709	83.4631	4.673	0.9871
639	2.8836	1.153	2.6167	17.2435	3.0395	0.5792
640	2.7116	1.1627	2.3416	10.3518	2.8627	0.2951
641	4.1306	1.2046	4.1652	83.3171	4.6645	1.0619
642	2.9282	1.2152	2.8392	25.3568	3.2416	0.2629
643	3.8098	1.1993	3.7665	69.421	4.2604	0.9108
644	4.1428	1.1335	3.6825	75.0952	4.4204	0.9285
645	2.3749	1.2949	2.3397	5.5503	2.7154	0.312
646	4.5525	1.0734	3.8497	82.3721	4.6393	1.0096
647	4.1006	1.1026	3.5791	69.4873	4.2604	0.8571
648	4.7108	1.1805	4.5477	94.3794	5.2623	0.8045
649	3.8572	1.2125	3.7233	73.2469	4.3614	0.749
650	2.7152	1.0667	2.0148	3.9847	2.6522	0.6174
651	3.9087	1.0382	3.0067	51.9729	3.8268	0.4171
652	3.2122	1.2121	3.1163	40.4161	3.5784	0.3671
653	3.0514	1.2093	2.916	31.1323	3.3763	0.5013
654	3.6154	1.0826	2.9448	44.9843	3.6626	0.8419
655	3.402	1.1603	3.1314	44.8166	3.6584	0.5319
656	2.7481	1.1308	2.2542	9.606	2.8332	0.6471
657	4.1995	1.1163	3.7555	75.1642	4.4204	0.4861
658	6.4902	1.0614	5.3498	99.5096	6.6474	1.7626
659	3.4587	1.1282	3.0006	43.3717	3.6289	0.6332
660	3.7945	1.1588	3.3879	64.4086	4.1088	1.1129
661	3.5969	1.1485	3.2328	52.679	3.8478	0.4657
662	2.2767	1.0786	1.7403	0.5332	2.206	0.3966
663	5.3197	1.1015	4.6518	97.1624	5.5991	1.1696
664	2.9038	1.1924	2.6679	21.9802	3.1574	0.3464
665	3.882	1.1115	3.3425	62.0607	4.0499	0.9836
666	3.6605	1.1679	3.4574	58.6396	3.9825	0.9549
667	2.813	1.2304	2.7743	21.3617	3.1364	0.3586
668	2.9078	1.1119	2.4498	14.7734	2.968	0.5837
669	3.5131	1.1636	3.2062	50.5711	3.7973	0.9637
670	3.1883	1.1523	2.7954	31.7942	3.3889	0.6861
671	5.108	1.1191	4.6775	96.1224	5.4476	0.6682
672	4.0918	1.1765	3.9081	78.0183	4.5172	0.9384
673	3.56	1.1719	3.2379	54.34	3.8773	0.3666
674	4.2212	1.0873	3.5625	72.5006	4.3362	0.7831
675	4.2745	1.0589	3.4697	70.7519	4.2857	0.5476
676	2.721	1.2456	2.7205	17.9372	3.0564	0.2354
677	4.2293	1.0059	3.1222	61.37	4.0373	1.0759
678	3.2504	1.1416	2.9236	34.161	3.431	0.5214
679	3.3674	1.1757	3.1527	45.0402	3.6626	0.7995
680	3.8816	1.1364	3.4769	65.0498	4.1341	0.8458
681	4.2039	1.1432	3.7835	78.6525	4.5256	0.6313
682	4.3941	1.0995	3.7802	80.2145	4.5719	0.6669
683	3.997	1.1699	3.601	73.9971	4.3825	0.6872
684	3.5064	1.1648	3.1221	50.2807	3.7931	0.3089
685	3.3053	1.1269	2.8605	35.2546	3.4521	0.3324
686	4.5416	1.0938	3.875	84.3419	4.7108	1.0516
687	2.9382	1.1531	2.6401	19.8505	3.1027	0.3501
688	2.9894	1.1615	2.6986	23.2251	3.1827	0.7959
689	3.3736	1.2174	3.5268	49.991	3.7889	0.6012
690	3.5833	1.1371	3.227	50.6292	3.7973	0.9516
691	2.9003	1.2135	2.7378	24.1902	3.2037	0.2607
692	4.0519	1.0577	3.1871	61.8091	4.0457	0.3926
693	3.3177	1.11	2.9438	33.6949	3.4184	0.4324
694	4.6728	1.0967	4.0434	88.2131	4.8666	0.7477
695	3.8933	1.1573	3.5589	68.1023	4.2183	0.714
696	2.5359	1.3193	2.6397	15.0003	2.9722	0.2832
697	2.4731	1.1838	2.1901	3.4386	2.627	0.2769
698	3.6626	1.1022	3.1027	49.2403	3.7763	0.8064
699	3.6954	1.1407	3.3543	56.7465	3.9362	0.3961
700	2.6985	1.1831	2.4371	11.7218	2.8922	0.6681
701	3.1541	1.1576	2.9408	30.5746	3.3637	0.5372
702	3.381	1.0801	2.8033	32.7671	3.4016	0.3773
703	3.2251	1.1076	2.7684	28.5645	3.309	0.4062
704	2.6204	1.1591	2.3607	6.6179	2.749	0.1976
705	4.4605	1.1393	4.1638	86.9361	4.8035	0.982
706	3.2316	1.1448	2.9812	33.7466	3.4184	0.5437
707	3.1742	1.2184	3.2314	39.2292	3.5489	0.4977
708	3.6411	1.1738	3.4521	58.3326	3.9783	0.37
709	4.6923	1.034	3.5828	81.7214	4.6224	0.7055
710	2.7034	1.2073	2.5126	13.9142	2.9511	0.4928
711	3.0287	1.227	2.9908	32.3567	3.3932	0.3596
712	4.3567	1.122	3.8399	81.5052	4.6182	0.9264
713	2.2733	1.151	1.9563	0.9859	2.3323	0.3662
714	3.4478	1.1751	3.2608	48.4936	3.7552	0.564
715	2.6732	1.2125	2.4958	12.9257	2.9259	0.3031
716	4.2016	1.0424	3.2353	65.1784	4.1467	0.5882
717	2.8526	1.0478	2.1782	6.7894	2.7533	0.2892
718	3.0938	1.1634	2.7731	28.6144	3.309	0.2683
719	3.1218	1.217	3.11	36.4091	3.4816	0.5157
720	4.8068	1.125	4.4039	93.3593	5.136	0.6787
721	2.8602	1.1877	2.6767	19.5221	3.0943	0.473
722	4.3347	1.1372	3.9245	82.7348	4.6519	0.5792
723	2.6722	1.1028	2.2018	4.7865	2.6859	0.3132
724	3.1854	1.0959	2.7203	25.1129	3.2332	0.3775
725	2.723	1.1397	2.3757	9.3	2.8248	0.2922
726	3.9453	1.1496	3.5106	69.0241	4.252	0.3589
727	3.777	1.1227	3.3159	58.0874	3.9699	0.4403
728	4.305	1.1483	3.9551	83.1713	4.6603	0.4571
729	4.5114	1.1333	4.1871	87.3855	4.8371	0.5736
730	2.4141	1.0523	1.7595	0.8211	2.3028	0.3366
731	3.3668	1.1466	3.0378	40.4703	3.5784	0.367
732	2.7626	1.1126	2.1618	8.777	2.808	0.1864
733	2.145	0.7144	0.7577	0	1.4229	0.3098
734	2.4489	1.1381	2.0705	2.0616	2.5091	0.2706
735	2.9896	1.2878	3.1572	37.2017	3.4942	0.3546
736	5.2416	1.0587	4.2738	95.0108	5.3087	0.5373
737	2.3023	1.3295	2.3399	4.7019	2.6817	0.2686
738	2.9691	1.2605	2.9391	32.8185	3.4016	0.3022
739	2.3179	1.1	1.8368	0.7799	2.2902	0.2254
740	3.4425	1.1215	2.9786	41.2856	3.591	0.4397
741	4.6877	1.1489	4.2897	92.8909	5.1024	0.812
742	4.1532	1.1338	3.7763	75.6475	4.433	0.5479
743	4.1024	1.1707	3.9439	77.948	4.5088	0.8264
744	2.7422	1.2911	2.8731	23.2732	3.1827	0.5148
745	3.1476	1.2179	3.126	37.9986	3.5152	0.5562
746	3.6125	1.1928	3.4435	59.3174	4.0036	0.7292
747	3.0924	1.1252	2.6671	24.287	3.2079	0.4718
748	2.728	1.1297	2.2522	8.8205	2.808	0.3519
749	2.4221	1.2622	2.3183	5.5929	2.7154	0.457
750	3.8895	1.114	3.3436	62.6915	4.0667	0.7285
751	3.2037	1.1628	2.9371	34.4206	3.4353	0.5498
752	4.6417	1.1069	4.0086	88.5909	4.875	1.072
753	2.9356	1.1251	2.5085	16.6909	3.0311	0.4337
754	3.3191	1.1139	2.8023	34.2129	3.431	0.5672
755	4.3586	1.1312	3.9557	82.8075	4.6561	0.7654
756	4.2416	1.0681	3.4712	70.8188	4.2857	0.8471
757	2.3603	1.1968	2.1767	2.2694	2.5175	0.5992
758	4.5282	1.1714	4.3363	91.0323	5.0098	0.9472
759	5.0947	1.0695	4.2773	93.9862	5.2034	0.8527
760	3.5923	1.1271	3.1549	49.2979	3.7763	0.6487
761	3.2172	1.074	2.6383	24.3355	3.2079	0.5924
762	2.972	1.0666	2.2451	12.9705	2.9259	0.4374
763	3.1926	1.152	2.8772	32.4079	3.3932	0.6361
764	4.4132	0.9996	3.2298	67.2515	4.1972	0.7725
765	2.6832	1.1528	2.3876	8.864	2.808	0.5643
766	4.6848	1.1296	4.2843	91.1863	5.0182	0.8022
767	2.4228	1.2595	2.4606	5.4227	2.7112	0.4739
768	3.3907	1.1314	2.8743	39.6597	3.5616	0.6318
769	2.5505	1.1699	2.298	4.8289	2.6901	0.6143
770	3.1869	1.103	2.6692	25.9436	3.2542	0.4621
771	3.6997	1.1392	3.226	56.8072	3.9362	0.6943
772	3.9652	1.1007	3.4196	64.2168	4.1046	0.9716
773	2.9467	1.1611	2.6706	21.0298	3.1321	0.3972
774	2.7247	1.1559	2.3641	10.3958	2.8627	0.7102
775	3.4122	1.1475	3.1107	43.5931	3.6331	0.593
776	3.4659	1.1198	2.9835	42.5446	3.6121	0.4207
777	2.4102	1.3043	2.5143	7.823	2.7785	0.4719
778	4.0896	1.1106	3.551	70.2847	4.2772	0.9154
779	4.0213	1.1368	3.7587	71.0866	4.2941	0.8199
780	2.6013	1.0586	2.0009	2.1863	2.5133	0.4522
781	3.5105	1.1436	3.1592	47.6937	3.7342	0.5749
782	6.669	0.9918	4.8253	99.1835	6.4032	1.9954
783	4.5764	1.0416	3.6439	78.7938	4.534	1.08
784	2.8249	1.2682	2.8368	25.2592	3.2374	0.4637
785	3	1.2004	2.812	27.7187	3.2921	0.315
786	3.2537	1.1616	2.9511	36.8842	3.49	0.632
787	2.7074	1.1706	2.4373	10.8365	2.8753	0.3616
788	3.0788	1.1198	2.7504	23.0809	3.1785	0.5045
789	4.5933	1.1661	4.4426	92.2687	5.0645	1.1589
790	4.0916	1.1368	3.6183	73.8604	4.3741	1.078
791	2.9545	1.2298	2.8856	28.6644	3.309	1.74
792	2.6371	1.1324	2.3172	5.4652	2.7112	0.6737
793	2.9434	1.2094	2.9025	25.5033	3.2458	0.8475
794	3.915	1.023	2.8757	49.644	3.7805	0.8274
795	2.6566	1.2378	2.715	14.2301	2.9595	0.5225
796	2.711	1.1402	2.3408	8.9511	2.8122	0.5796
797	2.6685	1.1937	2.4103	11.1899	2.8796	0.3194
798	3.3341	1.218	3.3257	48.0359	3.7426	0.4843
799	3.4897	1.1502	3.1764	47.5228	3.7299	0.7697
800	3.6766	1.1224	3.1095	52.9151	3.8562	0.3985
801	2.6153	1.15	2.2822	5.8484	2.7238	0.527
802	2.7303	1.2384	2.7001	17.613	3.0522	0.6576
803	4.1843	1.0676	3.3525	68.1679	4.2225	0.6552
804	3.3779	1.1598	3.111	43.427	3.6289	0.7804
805	4.5926	1.1191	4.1294	88.3641	4.8708	0.4575
806	3.1933	1.1175	2.7324	27.9669	3.3005	0.516
807	3.3891	1.2078	3.3381	49.7018	3.7805	0.7409
808	3.0441	1.1021	2.489	19.5689	3.0943	0.3874
809	3.2943	1.193	3.2115	43.0955	3.6247	0.4794
810	3.5414	1.1252	3.0243	46.8415	3.7131	0.5877
811	3.1896	1.1252	2.7259	29.4154	3.3174	0.6502
812	3.3143	1.174	3.1171	41.7223	3.5952	0.7362
813	2.8034	1.1804	2.605	16.0489	3.0101	0.5439
814	2.6971	1.2731	2.798	19.0074	3.0858	0.3285
815	4.1422	1.1337	3.6411	75.2331	4.4204	1.232
816	3.6533	1.0776	2.9962	45.8818	3.6878	0.5317
817	2.6963	1.1766	2.4599	10.8806	2.8753	0.6568
818	3.8472	1.0719	3.0364	54.3996	3.8773	0.3384
819	4.0246	1.0611	3.2837	60.9946	4.0288	0.4715
820	2.7181	1.0542	2.1117	3.4805	2.627	0.2372
821	3.3765	1.2323	3.3407	52.2667	3.8352	0.5941
822	3.0767	1.2584	3.159	38.5324	3.5321	0.7907
823	4.1277	1.0921	3.411	69.0902	4.252	0.6062
824	3.9357	1.1271	3.3966	65.9523	4.1636	0.6892
825	2.7113	1.1458	2.3438	9.3437	2.8248	0.288
826	2.6789	1.0463	2.0278	2.7276	2.568	0.3665
827	3.1009	1.157	2.8382	28.0166	3.3005	0.3098
828	4.5222	1.0679	3.7066	80.3573	4.5846	0.4632
829	4.6656	1.0715	3.852	85.2261	4.7529	0.6132
830	3.0563	1.0953	2.5581	19.2879	3.09	0.2469
831	3.4278	1.1875	3.1964	48.9527	3.7678	0.6881
832	4.1954	1.1288	3.6937	76.3407	4.4625	0.3874
833	2.8278	1.1211	2.4257	12.0775	2.9006	0.2893
834	3.6113	1.162	3.316	55.4781	3.9068	0.4582
835	3.1892	1.1037	2.7984	26.238	3.2584	0.6053
836	3.8469	1.1872	3.7431	69.6862	4.2646	0.4242
837	3.0398	1.2149	3.0653	31.1831	3.3763	0.5289
838	2.7832	1.1631	2.4865	13.599	2.9469	0.3411
839	3.6603	1.1122	3.1184	51.1535	3.8057	0.5098
840	2.8014	1.2108	2.6669	18.6343	3.0774	0.5533
841	3.1648	1.2005	2.9881	36.937	3.49	0.4372
842	2.599	1.2437	2.6083	12.122	2.9006	0.4021
843	3.6181	1.2042	3.5382	61.872	4.0457	0.387
844	2.5895	1.1884	2.4305	7.7366	2.7743	0.1988
845	3.2131	1.179	2.9802	36.9899	3.49	0.4548
846	2.6227	1.1678	2.2545	7.3914	2.7701	0.286
847	3.0705	1.2036	2.9437	31.4374	3.3847	0.4371
848	4.1509	1.1667	3.8411	79.6445	4.5509	0.6445
849	2.935	1.1116	2.4165	15.6833	2.9974	0.2874
850	3.1888	1.0713	2.4872	22.4577	3.17	0.3284
851	2.5401	1.2467	2.4306	9.6498	2.8332	0.4338
852	3.2801	1.1839	3.0567	40.7416	3.5826	0.4194
853	2.6926	1.2308	2.6301	15.4097	2.989	0.2881
854	4.7253	1.0901	4.0811	89.0455	4.8961	0.4436
855	3.3895	1.0454	2.5162	28.7143	3.309	0.3582
856	3.3596	1.1539	2.9805	41.3401	3.591	0.3727
857	2.9098	1.1894	2.7174	22.0279	3.1574	0.3638
858	3.9406	1.0855	3.2525	60.6825	4.0246	0.3722
859	3.6311	1.0999	3.1485	47.7506	3.7342	0.3263
860	3.7608	1.1013	3.1845	54.5788	3.8815	0.4285
861	2.5652	1.0428	1.8622	1.316	2.4417	0.2602
862	4.3298	1.1947	4.3397	88.2886	4.8666	0.582
863	3.3972	1.139	3.0302	41.3946	3.591	0.325
864	3.6688	1.1636	3.5102	58.3939	3.9783	0.4621
865	4.053	1.1645	3.8207	75.5092	4.4288	0.8621
866	3.2956	1.1894	3.0814	42.8198	3.6163	0.4659
867	2.8441	1.2722	2.9705	26.6313	3.2711	0.5209
868	3.894	1.2355	3.9744	77.317	4.4835	0.6929
869	3.1825	1.1266	2.8501	28.9643	3.3132	0.5489
870	2.4242	1.1417	2.0586	1.7298	2.488	0.2373
871	3.2749	1.1105	2.76	30.9292	3.3721	0.4
872	2.6052	1.1455	2.2042	5.2953	2.7027	0.6004
873	3.5045	1.2572	3.7131	62.7547	4.0667	0.5664
874	4.0628	1.0685	3.299	64.0891	4.0962	0.6731
875	4.184	1.0158	3.1292	61.0571	4.0288	0.4764
876	4.3529	1.1602	4.1814	85.5961	4.7614	0.5906
877	2.4599	1.2418	2.422	5.8911	2.7238	0.4612
878	2.6065	1.1508	2.2771	5.6354	2.7154	0.4629
879	4.9473	1.0802	4.1987	92.6573	5.0939	0.6677
880	3.808	1.0543	3.0259	49.3556	3.7763	0.5801
881	2.9865	1.2773	3.0799	35.5685	3.4647	0.4837
882	3.9886	0.9464	2.528	40.7959	3.5826	0.5792
883	2.6143	1.2346	2.5579	12.1665	2.9006	0.4559
884	2.7382	1.162	2.437	11.7662	2.8922	0.4962
885	3.3847	1.1308	2.977	39.3367	3.5531	0.7488
886	2.4202	1.105	1.9312	1.1921	2.4123	0.2684
887	2.7397	1.2028	2.5794	15.3186	2.9848	0.461
888	2.6914	1.2043	2.5294	13.1947	2.9301	0.4923
889	3.0641	1.0596	2.4487	15.9574	3.0059	0.5768
890	4.5531	1.1062	4.0315	85.8928	4.774	0.9641
891	2.7537	1.2538	2.7159	20.4154	3.1153	0.739
892	3.6622	1.0079	2.5437	35.9357	3.4731	0.4966
893	2.8343	1.1882	2.6751	18.355	3.0648	0.4858
894	3.355	1.1499	2.9988	40.1996	3.5742	0.4817
895	4.0899	1.0756	3.3247	65.3715	4.1509	0.4894
896	3.4472	1.1868	3.2887	50.0489	3.7889	0.5687
897	2.9277	1.1788	2.6743	21.7896	3.1532	0.6324
898	3.594	1.189	3.3619	58.1487	3.9699	0.5126
899	3.793	1.1287	3.2923	59.5646	4.0078	0.7135
900	3.1738	1.0139	2.2418	15.7289	2.9974	0.5634
901	3.0864	1.0875	2.5628	19.8975	3.1027	0.7858
902	3.9691	1.0646	3.1685	58.7011	3.9825	0.8956
903	2.6051	1.1416	2.2204	4.9983	2.6943	0.4812
904	3.2926	1.1154	2.8067	33.0757	3.4058	0.6453
905	3.3293	1.1514	3.0649	39.2829	3.5489	0.6345
906	4.0783	1.1822	3.9981	78.2998	4.5214	0.9799
907	4.0607	1.1821	4.008	77.5971	4.5004	0.6867
908	3.6309	1.1226	3.0007	51.2119	3.8057	0.5293
909	4.9062	1.1894	4.4957	96.8416	5.5318	1.1862
910	3.0612	1.147	2.7172	24.9182	3.229	0.7378
911	3.9404	1.0892	3.4098	61.4326	4.0373	0.6095
912	2.6765	1.1951	2.4868	11.8107	2.8922	0.6643
913	2.6769	1.1311	2.2553	6.8323	2.7533	0.6323
914	2.8786	1.2552	2.8819	26.8284	3.2753	0.7361
915	2.5837	1.1072	2.0092	3.1036	2.5975	0.2918
916	3.1496	1.201	2.9346	35.9882	3.4731	0.8304
917	3.6342	1.0563	2.7878	41.8316	3.5994	0.9775
918	2.848	1.1687	2.5875	17.013	3.0353	0.7183
919	5.0922	1.0537	4.04	93.203	5.1276	1.2125
920	3.3456	1.1788	3.0171	44.1479	3.6458	0.9449
921	5.0753	1.0467	4.0591	92.5017	5.0771	0.5878
922	4.326	1.1409	3.9591	82.8802	4.6561	0.5347
923	3.7068	1.2195	3.7072	67.4474	4.2015	0.9697
924	2.918	1.147	2.5974	18.4015	3.0648	0.7872
925	2.7075	1.1916	2.4985	12.7915	2.9217	0.3139
926	4.447	1.1251	4.084	84.636	4.7319	0.7288
927	2.6531	1.2418	2.4812	14.5468	2.9638	0.2771
928	2.9605	1.2458	2.9726	30.3723	3.3553	0.3291
929	4.0566	1.1126	3.5049	68.7601	4.2478	0.7176
930	2.681	1.0472	1.9828	2.8528	2.5722	0.5025
931	3.2996	1.1862	2.9895	42.5996	3.6121	0.3662
932	3.3186	1.0831	2.7118	30.1199	3.3426	0.7025
933	2.5958	1.081	2.1113	2.6025	2.5554	0.718
934	3.8222	1.1732	3.7859	66.6654	4.1888	0.6034
935	3.6569	1.0698	2.9183	45.2081	3.6668	0.3108
936	2.9857	1.1921	2.7802	25.9926	3.2542	0.6645
937	3.2143	1.0737	2.5383	24.2386	3.2037	0.324
938	3.4602	1.1135	2.9915	41.0677	3.5868	0.7529
939	2.912	1.2731	3.0639	30.4734	3.3595	0.3243
940	4.681	1.0686	3.8161	85.448	4.7572	1.0967
941	3.2675	1.1376	3.0758	34.6807	3.4395	0.7891
942	2.4548	1.1176	2.0142	1.6055	2.4754	0.4343
943	3.0684	1.1733	2.7749	28.3152	3.3048	0.4145
944	2.9972	1.0676	2.3655	14.0495	2.9553	0.2362
945	3.852	1.1804	3.6998	68.8261	4.2478	0.6614
946	4.6119	1.0945	3.9755	86.339	4.7908	1.05
947	4.3754	1.1274	3.9073	83.2442	4.6603	0.5691
948	4.0629	1.0662	3.2952	63.643	4.0878	0.5579
949	3.0473	1.1996	2.9124	30.2713	3.3468	1.094
950	4.643	1.0481	3.7086	82.1549	4.6309	0.5057
951	3.6489	1.1282	3.2933	52.5021	3.8436	0.726
952	3.5858	1.1335	3.1051	50.1068	3.7889	0.6224
953	3.0612	1.17	2.8008	27.5204	3.2879	0.3186
954	2.2384	1.162	1.9395	0.8623	2.3112	0.5307
955	4.2089	1.0684	3.4504	69.1563	4.252	0.8765
956	2.9428	1.1372	2.5296	18.4946	3.069	0.4381
957	3.8779	1.124	3.3312	63.7066	4.0878	0.3967
958	2.87	1.0943	2.2345	11.4113	2.8838	0.4065
959	2.9384	1.1668	2.6549	21.4092	3.1364	0.2813
960	4.0787	1.114	3.4803	70.3513	4.2772	0.6921
961	2.541	1.2168	2.4307	7.7798	2.7743	0.399
962	4.5681	1.0816	3.7057	83.8286	4.6898	0.473
963	3.6658	1.194	3.6233	63.0713	4.0709	0.3322
964	3.8432	1.0781	3.0255	54.9978	3.8941	0.6192
965	5.069	1.1148	4.5264	95.7244	5.3844	0.8529
966	2.4508	1.1091	1.9789	1.4814	2.4544	0.315
967	2.9893	1.1683	2.7161	23.9966	3.1995	0.5334
968	4.4583	1.0913	3.7283	81.2173	4.6098	0.3652
969	3.5121	1.1083	2.9436	43.4823	3.6289	0.6336
970	4.1621	1.154	3.8693	78.0886	4.5172	0.7894
971	2.9625	1.1349	2.4281	19.0541	3.0858	0.5129
972	3.2058	1.1124	2.7084	28.0664	3.3005	0.6574
973	2.7938	1.1596	2.4655	13.9593	2.9511	0.2363
974	3.3144	1.1411	2.9285	37.5199	3.5026	0.3223
975	3.9407	1.1695	3.6657	71.8255	4.3151	0.5562
976	5.6611	1.1402	5.367	98.8582	6.1759	0.6472
977	2.6194	1.1855	2.3672	8.6465	2.8038	0.2941
978	3.4356	1.1929	3.2382	50.3388	3.7931	0.5232
979	4.1873	1.1131	3.6092	74.3394	4.3951	0.5705
980	3.654	1.0603	2.9296	43.6484	3.6331	0.4556
981	4.2092	0.9968	3.0746	58.7626	3.9825	0.5421
982	3.6956	1.1683	3.3993	60.7449	4.0246	0.3842
983	2.4916	1.118	2.0426	2.311	2.5175	0.2317
984	3.7911	1.1766	3.5363	66.017	4.1636	0.4127
985	2.3351	1.108	1.8587	0.9035	2.3239	0.228
986	3.158	1.1702	2.8528	32.8699	3.4016	0.3987
987	3.2837	1.0073	2.3655	19.3347	3.09	0.3062
988	2.8496	1.1303	2.307	13.6439	2.9469	0.2697
989	3.346	1.1505	2.9572	39.9294	3.5658	0.5156
990	3.6856	1.114	3.1348	52.3843	3.8394	0.6939
991	2.8396	1.1711	2.6278	16.7369	3.0311	0.4804
992	2.5743	1.1645	2.2817	5.3377	2.7069	0.3825
993	4.3873	0.9987	3.1589	66.2112	4.1678	0.6382
994	2.6605	1.1688	2.3612	9.1255	2.8164	0.5558
995	3.5826	1.1578	3.2893	53.27	3.8605	0.484
996	2.1183	1.0902	1.6277	0.2048	2.0544	0.3502
997	2.9594	1.2795	3.1883	34.4726	3.4353	0.5504
998	3.6622	1.206	3.6292	64.2808	4.1046	0.5602
999	3.9929	1.1172	3.4829	67.121	4.193	0.7407
1000	4.3178	1.1686	4.1769	85.3	4.7529	0.9796
1001	2.5916	1.1329	2.2009	4.2796	2.6606	0.403
1002	3.598	1.1467	3.2958	52.561	3.8436	0.8279
1003	3.9128	1.0224	2.9726	49.4132	3.7763	0.8108
1004	5.0722	1.1646	4.8795	97.323	5.616	1.2109
1005	5.3764	1.0178	4.0289	94.3007	5.2497	1.1187
1006	2.6	1.1324	2.2695	4.4062	2.6691	0.4597
1007	3.4099	1.1211	2.886	39.3905	3.5531	0.9726
1008	3.6752	1.1031	3.108	50.3968	3.7931	0.5409
1009	4.0588	1.1733	3.8284	76.5494	4.4667	0.6531
1010	3.7188	1.0909	3.0546	50.9203	3.8015	0.7004
1011	2.8133	1.1173	2.2871	10.9247	2.8753	0.4798
1012	2.8296	1.1454	2.5114	14.2753	2.9595	0.434
1013	4.0445	1.2557	4.2494	84.857	4.7403	1.0116
1014	3.954	1.1784	3.7149	73.315	4.3614	0.5634
1015	3.1559	1.0361	2.3501	17.2896	3.0395	0.496
1016	4.1037	1.1028	3.5352	69.7526	4.2646	0.8535
1017	2.8667	1.1683	2.5581	17.9836	3.0564	0.5237
1018	3.4446	1.125	2.9436	41.9959	3.6037	0.6152
1019	2.9139	1.2032	2.7112	23.7551	3.1953	0.6052
1020	2.4251	1.2025	2.2602	3.1873	2.6059	0.3048
1021	2.391	1.1907	2.079	2.5192	2.5428	0.6187
1022	3.9761	1.0781	3.1848	61.4953	4.0373	0.8326
1023	2.7968	1.2392	2.8005	21.4567	3.1364	0.502
1024	2.6997	1.1251	2.2537	7.2192	2.7659	0.4855
1025	2.8965	1.1731	2.4742	19.9445	3.1027	0.5819
1026	5.1159	1.1072	4.5953	95.9631	5.4013	0.7299
1027	2.9294	1.2779	3.0438	32.4592	3.3932	0.7371
1028	3.145	1.1172	2.6047	25.5521	3.2458	0.5533
1029	4.0756	0.9917	2.865	52.0903	3.831	0.913
1030	2.6394	1.3022	2.7547	18.5411	3.0732	0.5603
1031	3.3913	1.1558	3.0378	43.7039	3.6331	0.8303
1032	4.329	1.0191	3.1925	66.7304	4.1888	0.8688
1033	4.7838	1.089	4.1132	89.9591	4.955	0.6532
1034	3.4137	1.1773	3.1765	47.1818	3.7215	0.6245
1035	3.0217	1.1817	2.8963	26.6806	3.2711	0.4065
1036	4.178	1.092	3.5262	71.4892	4.3067	1.0034
1037	3.3993	1.2006	3.3473	49.1828	3.772	0.9855
1038	4.7286	1.1846	4.5766	94.9317	5.3002	1.3387
1039	3.6856	0.9787	2.5142	32.9213	3.4016	0.7851
1040	4.5672	1.0972	4.0028	85.374	4.7529	0.635
1041	2.3774	1.3046	2.428	6.1472	2.7364	0.5807
1042	3.0507	1.1963	2.9117	30.1703	3.3426	1.0257
1043	3.2342	1.133	2.8143	31.8452	3.3889	0.3572
1044	2.4583	1.1734	2.2101	2.9781	2.5891	0.577
1045	3.1531	1.1596	2.8958	30.6758	3.3679	0.6696
1046	3.9979	1.1456	3.6344	71.1536	4.2983	0.4815
1047	3.0416	1.2123	2.9417	30.98	3.3721	0.5373
1048	4.1025	1.1801	3.8828	79.1476	4.5425	0.5125
1049	3.655	1.1927	3.5222	62.2496	4.0541	0.8229
1050	3.6498	1.1505	3.4627	55.96	3.9152	0.9441
1051	4.3257	1.0764	3.5294	74.6825	4.4077	0.8714
1052	4.3137	1.116	3.7467	79.3604	4.5467	1.018
1053	4.4715	1.0123	3.3507	71.5564	4.3067	0.8077
1054	3.9769	1.097	3.2879	64.3447	4.1046	0.4051
1055	2.9303	1.2863	3.2022	33.4882	3.4142	0.4552
1056	3.2245	1.2066	3.0619	40.5245	3.5784	0.659
1057	3.0773	1.1188	2.5393	22.6492	3.1742	0.2649
1058	4.1775	1.0797	3.5199	69.5535	4.2604	0.4723
1059	3.3938	1.2676	3.5962	57.5984	3.9573	0.8974
1060	3.2353	1.1556	3.015	35.3068	3.4521	0.4241
1061	3.4485	1.0768	2.7758	35.6209	3.4647	0.9138
1062	3.6266	1.2158	3.5748	63.8977	4.092	0.5473
1063	3.0468	1.0977	2.3722	19.1008	3.0858	0.6523
1064	4.9653	1.074	4.1514	92.5795	5.0855	1.2482
1065	2.7792	1.1892	2.6661	15.7746	3.0016	0.5102
1066	2.7694	1.2431	2.6856	20.3211	3.1111	0.4231
1067	3.08	1.142	2.7413	25.308	3.2374	0.7621
1068	2.4663	1.2203	2.2538	4.8712	2.6901	0.2859
1069	3.5456	1.1264	3.1254	47.2385	3.7215	0.4634
1070	3.0119	1.1964	2.7611	27.8676	3.2963	0.3393
1071	3.8796	1.0827	3.1789	57.1718	3.9489	0.8585
1072	2.8093	1.1355	2.4008	12.5233	2.9132	0.511
1073	2.4006	1.2565	2.2056	4.6174	2.6775	0.5438
1074	3.0847	1.1545	2.6854	26.8777	3.2753	0.8695
1075	4.654	1.1998	4.725	94.537	5.275	1.1725
1076	2.6395	1.2498	2.5884	14.5921	2.9638	0.4887
1077	3.4883	1.1198	3.0761	43.9257	3.6373	0.3757
1078	2.9951	1.3091	3.2104	39.4443	3.5531	0.7919
1079	2.7161	1.2349	2.7184	16.5072	3.0269	0.6661
1080	3.6408	1.1204	3.132	51.3872	3.8099	0.8524
1081	3.2102	1.1415	2.88	31.4883	3.3847	0.293
1082	2.3579	1.3329	2.4154	7.0471	2.7617	0.2734
1083	2.4122	1.1532	1.9902	1.8127	2.4965	0.3736
1084	2.1842	0.7671	0.8793	0.0819	1.5492	0.2417
1085	3.1694	1.0713	2.5838	21.6944	3.149	0.7828
1086	2.9634	1.0753	2.278	13.3742	2.9385	0.3988
1087	3.5503	1.1302	3.2278	47.8077	3.7384	0.3087
1088	3.55	1.1042	2.9912	44.8725	3.6584	0.7169
1089	2.5215	1.143	2.0533	3.1454	2.6017	0.4471
1090	4.4351	1.104	3.8608	82.2996	4.6351	0.9504
1091	4.026	1.171	3.8522	75.3021	4.4204	0.5087
1092	5.5569	1.0791	4.8317	97.8061	5.7465	1.7621
1093	2.9624	1.1674	2.6721	22.2665	3.1658	0.4376
1094	4.1351	1.1927	3.9765	81.8657	4.6267	0.4855
1095	3.3192	1.1154	2.8557	34.5246	3.4353	0.386
1096	3.135	1.1692	2.8426	31.0307	3.3721	0.389
1097	3.572	1.0855	2.95	43.1507	3.6247	0.6246
1098	2.96	1.369	3.6101	44.4262	3.65	0.6252
1099	2.6443	1.1521	2.2405	7.0901	2.7617	0.4028
1100	4.6001	1.0936	3.8852	85.9671	4.774	0.8579
1101	2.4504	1.189	2.2526	3.2291	2.6101	0.3512
1102	3.1288	1.0796	2.5247	20.8878	3.1279	0.5264
1103	3.6374	1.1403	3.1374	53.804	3.8689	0.4327
1104	4.3489	1.0171	3.2614	67.5127	4.2015	0.6111
1105	3.6816	1.2467	3.8851	69.2224	4.2562	0.6615
1106	5.1377	1.0984	4.5532	95.8039	5.3844	0.6212
1107	3.457	1.1857	3.3891	50.6874	3.7973	0.3474
1108	3.4506	1.2242	3.3902	55.2978	3.9026	0.5464
1109	2.5126	1.2898	2.4823	11.4556	2.8838	0.4717
1110	2.4525	1.1061	1.9917	1.3987	2.4501	0.2092
1111	2.306	0.844	1.1149	0.1638	1.7934	0.2644
1112	4.3096	1.07	3.5342	73.5193	4.3656	0.6834
1113	3.0539	1.2381	3.1394	35.3591	3.4521	0.3309
1114	3.2074	1.1535	2.8861	33.5398	3.4142	0.5052
1115	2.8229	1.2453	2.7914	23.3214	3.1827	0.471
1116	4.556	1.1043	3.9318	85.7444	4.7698	0.5416
1117	3.0165	1.1875	2.7528	27.0258	3.2795	0.3181
1118	3.0013	1.1509	2.5626	22.5056	3.17	0.483
1119	2.4082	1.2581	2.382	4.9135	2.6901	0.2362
1120	2.6968	1.138	2.3282	8.3426	2.7911	0.646
1121	2.5904	1.1899	2.3196	7.8662	2.7785	0.4196
1122	2.3552	1.166	2.0662	1.5228	2.4544	0.522
1123	2.9299	1.2266	2.9819	26.7298	3.2711	0.6267
1124	4.8646	1.0318	3.853	86.4135	4.7908	0.6131
1125	3.9081	1.0506	3.117	53.8634	3.8689	0.4621
1126	3.3115	1.2173	3.3528	46.8982	3.7131	0.3584
1127	3.7703	1.0106	2.7348	41.4492	3.591	0.3269
1128	3.1439	1.0579	2.4455	19.1476	3.0858	0.4781
1129	2.9986	1.0969	2.3444	16.7828	3.0311	0.3004
1130	4.2836	1.0619	3.4366	71.6236	4.3067	0.412
1131	4.9843	1.1574	4.7323	96.5215	5.4813	0.7413
1132	4.5893	1.0567	3.7252	81.2892	4.6098	0.4463
1133	4.1997	1.0925	3.6458	72.2978	4.332	0.3764
1134	3.0276	1.1906	2.8888	28.1161	3.3005	0.3461
1135	4.4156	1.1717	4.3104	88.6666	4.8792	0.9973
1136	2.8423	1.1769	2.5004	17.5206	3.0479	0.6044
1137	3.8837	1.0152	2.8394	47.2954	3.7215	0.5811
1138	2.6151	1.1939	2.4161	9.1691	2.8164	0.4801
1139	3.1789	1.1783	2.8908	35.1501	3.4479	0.6534
1140	2.714	1.1066	2.2295	6.4037	2.7406	0.6343
1141	2.5721	1.2169	2.4337	8.9947	2.8122	0.4603
1142	3.5405	1.1104	3.0703	45.2641	3.6668	0.6834
1143	2.6506	1.2612	2.5669	15.8203	3.0016	0.6607
1144	3.0215	1.2036	2.8743	29.7672	3.3258	0.6168
1145	3.6991	1.0832	3.0496	48.5509	3.7552	0.7781
1146	3.7094	1.1175	3.289	54.4593	3.8773	0.7228
1147	4.1556	1.1296	3.7279	75.3711	4.4204	0.972
1148	3.1597	1.2044	3.1037	37.2547	3.4942	0.7216
1149	3.2947	1.1702	2.9511	39.7136	3.5616	0.7168
1150	3.2846	1.0767	2.6977	27.5699	3.2879	0.5246
1151	3.5414	1.1721	3.3763	52.9742	3.8562	0.8297
1152	2.7636	1.2332	2.7787	18.8207	3.0816	0.5697
1153	2.1505	1.1372	1.773	0.3689	2.1681	0.3552
1154	3.2127	1.2448	3.3984	45.3202	3.6668	0.7055
1155	2.4211	1.1088	1.9461	1.2747	2.4207	0.4707
1156	3.2606	1.145	2.9434	35.4115	3.4521	0.7056
1157	3.7638	1.1748	3.6472	64.9856	4.1257	0.9031
1158	3.5352	1.0288	2.6519	33.1787	3.41	0.6977
1159	3.6475	1.0929	3.0607	47.5797	3.7299	0.6564
1160	3.2922	1.1863	3.2296	42.0506	3.6037	0.7554
1161	4.431	1.0648	3.6416	76.8978	4.4751	0.6259
1162	3.551	1.2058	3.5412	58.21	3.9699	0.9449
1163	3.4558	1.2062	3.3916	53.0333	3.8562	0.7157
1164	2.8342	1.1163	2.3859	11.9885	2.8964	0.5553
1165	2.6369	1.1738	2.3619	8.5596	2.7996	0.3944
1166	3.257	1.1939	3.0751	40.8502	3.5826	0.6321
1167	2.8605	1.3033	3.0531	30.6252	3.3637	0.4554
1168	3.5434	1.1327	3.1861	47.8647	3.7384	0.9564
1169	3.7954	1.1152	3.2572	57.9039	3.9657	0.7422
1170	3.0838	1.1908	2.8689	30.7265	3.3679	0.7434
1171	3.923	1.0995	3.4439	62.3127	4.0541	1.0382
1172	3.692	1.1222	3.1906	54.1611	3.8731	1.0084
1173	3.6971	1.093	3.0993	49.9331	3.7847	0.8716
1174	2.8591	1.1489	2.4856	15.866	3.0016	0.627
1175	4.7886	1.1121	4.2795	92.1136	5.0603	1.0203
1176	4.1051	1.1082	3.5515	70.8857	4.2857	0.763
1177	5.2083	1.0954	4.5157	96.2022	5.4476	1.2566
1178	3.2403	1.2477	3.2454	46.5586	3.7089	0.8885
1179	3.2031	1.146	2.8174	31.8963	3.3889	0.5138
1180	3.344	1.1292	2.8983	37.573	3.5026	0.4252
1181	2.5753	1.1925	2.3792	7.2622	2.7659	0.497
1182	2.8322	1.2476	2.7438	24.045	3.1995	0.7583
1183	2.962	1.2105	2.784	26.7791	3.2711	0.715
1184	2.8778	1.1294	2.4669	15.0912	2.9764	0.8262
1185	3.6745	1.0627	2.8539	45.0962	3.6626	0.9771
1186	3.8527	1.1425	3.3981	64.9214	4.1215	0.9588
1187	4.4705	1.0261	3.4136	73.383	4.3614	0.8746
1188	4.4509	1.1198	3.8978	84.4889	4.7151	0.5302
1189	3.6787	1.1032	3.0393	50.7456	3.7973	0.4262
1190	3.3246	1.047	2.4831	25.601	3.2458	1.4864
1191	3.4116	1.27	3.7131	58.8241	3.9868	0.8417
1192	3.0483	1.2593	3.1855	37.3607	3.4984	0.8377
1193	4.2988	1.1269	3.9189	80.2859	4.5719	0.8167
1194	3.6985	1.1554	3.453	58.8857	3.9868	0.3542
1195	4.5534	1.1433	4.3306	89.5778	4.9256	0.7399
1196	3.9594	1.076	3.2353	59.8123	4.012	0.8418
1197	4.4072	1.1097	3.8229	81.938	4.6267	1.2016
1198	5.968	1.1048	5.2098	99.1021	6.3317	1.1695
1199	3.1867	1.0721	2.558	22.5535	3.17	0.7901
1200	3.7944	1.2603	4.2081	75.8551	4.4414	0.6931
1201	3.0512	1.1334	2.6317	23.3695	3.1827	0.6026
1202	3.6695	1.1859	3.4713	62.1236	4.0499	0.7904
1203	3.1719	1.1092	2.6153	26.0417	3.2542	0.3459
1204	2.3609	1.1241	1.951	1.1509	2.3828	0.365
1205	2.5875	1.2221	2.4323	9.9565	2.8417	0.3814
1206	4.6976	1.0278	3.5721	80.7867	4.6014	0.6951
1207	6.8379	1.0894	5.9662	99.6729	7.1947	1.1397
1208	6.0444	1.0851	5.1874	99.0208	6.3064	0.7507
1209	3.5103	1.1479	3.1539	48.2646	3.7468	0.5029
1210	2.7687	1.1966	2.6315	16.0031	3.0059	0.5124
1211	3.1639	1.0828	2.4746	22.6971	3.1742	0.4624
1212	3.0509	1.1188	2.6434	21.6468	3.1448	0.378
1213	3.4712	1.1066	3.0465	40.5788	3.5784	0.6893
1214	3.5473	1.2296	3.6041	61.558	4.0373	0.4707
1215	3.2422	1.2858	3.4409	51.5041	3.8141	0.5225
1216	3.8692	1.0588	3.1047	53.0924	3.8562	0.5098
1217	2.5035	1.0189	1.788	0.9447	2.3281	0.397
1218	4.0365	1.1533	3.6759	73.7239	4.3698	0.4641
1219	2.7888	1.0403	2.0724	4.4484	2.6691	0.2793
1220	3.2825	1.1315	2.8181	34.7328	3.4395	0.4669
1221	3.1965	1.0453	2.3789	20.1798	3.1069	0.4058
1222	3.213	1.1141	2.6638	29.0144	3.3132	0.3278
1223	3.0923	1.1172	2.6416	23.5622	3.1869	0.4697
1224	4.2284	1.092	3.5137	73.4511	4.3614	0.5755
1225	4.8331	1.1531	4.5164	94.7737	5.2876	0.6142
1226	5.0245	1.1137	4.3538	95.4862	5.3297	0.8319
1227	4.766	1.0436	3.7411	84.9308	4.7403	0.6393
1228	4.5891	1.1488	4.3122	90.5714	4.9887	0.6461
1229	4.1084	1.0598	3.2944	64.7289	4.113	0.6139
1230	2.8614	1.1978	2.6323	20.5097	3.1195	0.3859
1231	3.7059	1.1226	3.2432	54.7582	3.8899	0.4568
1232	4.9766	1.0509	4.0376	90.7249	4.9929	0.7498
1233	3.0532	1.0657	2.258	16.0946	3.0101	0.4182
1234	2.9571	1.1733	2.7381	22.745	3.1742	0.3729
1235	3.234	1.2631	3.4407	48.0931	3.7426	0.389
1236	3.3667	1.1981	3.1637	47.3522	3.7257	0.3725
1237	2.6132	1.0528	1.9231	2.2278	2.5133	0.3852
1238	2.8375	1.1379	2.4539	14.0044	2.9511	0.5679
1239	3.1961	1.2131	3.1397	39.7675	3.5616	0.6468
1240	3.2835	1.1131	2.7227	31.9474	3.3889	0.5056
1241	4.4733	1.1441	4.1507	87.4606	4.8371	1.4013
1242	2.7843	1.064	2.0166	5.7632	2.7196	0.4446
1243	4.3897	1.0964	3.6382	79.7156	4.5551	0.9756
1244	3.7582	1.0843	3.0078	51.7969	3.8226	0.6841
1245	3.9381	1.015	2.9438	49.4709	3.7763	1.1648
1246	3.033	1.1531	2.8024	24.3839	3.2121	0.4458
1247	3.7487	1.1234	3.3177	56.8679	3.9404	0.8209
1248	4.2292	1.1851	4.092	84.4154	4.7108	0.8483
1249	5.0267	1.0082	3.6625	87.7611	4.8498	0.955
1250	2.4183	1.078	1.8544	1.0271	2.3575	0.4436
1251	2.8062	1.1008	2.2612	9.4748	2.829	0.5743
1252	4.2283	1.1032	3.5506	74.4079	4.4035	0.7844
1253	3.5302	1.0866	2.9246	40.9046	3.5826	0.7855
1254	4.4105	1.0842	3.7786	78.7231	4.5298	0.8201
1255	3.237	1.2648	3.4659	48.379	3.751	0.7276
1256	3.7906	1.141	3.3219	61.9349	4.0457	0.8006
1257	3.247	1.1936	3.1213	40.0915	3.57	0.7578
1258	3.6812	1.0775	2.9216	46.9548	3.7173	0.8345
1259	4.2437	1.0786	3.4772	72.0952	4.3278	0.7954
1260	3.388	1.2333	3.5008	52.856	3.852	0.8575
1261	4.4182	1.0545	3.5117	75.4401	4.4204	1.1928
1262	2.9783	1.1701	2.7129	23.7068	3.1911	0.4055
1263	2.8915	1.1107	2.4667	13.689	2.9469	0.5385
1264	3.3864	1.0695	2.6547	31.2339	3.3763	0.5094
1265	3.91	1.1025	3.2264	62.1866	4.0499	1.0287
1266	4.7172	1.0664	3.8297	86.1157	4.7866	0.8816
1267	2.8791	1.1942	2.7138	21.0772	3.1321	0.7364
1268	5.5595	1.0694	4.5798	97.6449	5.7002	0.9456
1269	3.655	1.0586	2.8093	43.5377	3.6289	0.663
1270	4.214	1.1435	3.7371	79.006	4.5382	0.7076
1271	3.5468	1.1411	3.2747	49.0101	3.7678	0.6473
1272	4.7553	1.0482	3.7651	85.0783	4.7487	1.1057
1273	3.1253	1.0181	2.1503	14.3205	2.9595	0.7651
1274	2.4832	1.2572	2.4615	8.2558	2.7827	0.6534
1275	4.2035	1.1298	3.639	76.9676	4.4751	1.086
1276	2.5028	1.181	2.2542	4.1531	2.6564	0.5352
1277	2.6284	1.1686	2.3209	7.9095	2.7785	0.392
1278	4.5028	1.0076	3.3176	71.8929	4.3193	0.8616
1279	4.5796	1.1165	4.0322	87.6859	4.8456	0.7885
1280	3.3647	1.1813	3.0714	45.5446	3.6752	0.8795
1281	2.9388	1.3118	3.2095	36.6728	3.4858	0.6665
1282	3.8275	1.2132	3.7986	72.1627	4.3278	0.9956
1283	3.8335	1.1125	3.3097	59.1322	3.9994	0.8362
1284	2.4149	1.2851	2.3986	6.6607	2.749	0.3845
1285	3.2556	1.2299	3.2495	45.7693	3.6794	0.6304
1286	2.905	1.0442	2.1443	8.6031	2.7996	0.5756
1287	2.6532	1.1163	2.1417	5.0407	2.6943	1.0324
1288	2.5506	1.2779	2.6043	12.3894	2.909	0.7598
1289	4.6942	1.1141	4.1709	90.4181	4.9634	1.2272
1290	3.2727	1.0918	2.6849	29.4656	3.3174	0.5667
1291	5.5901	1.0902	4.7794	98.129	5.8391	0.7778
1292	3.8006	1.0692	3.0131	51.6797	3.8184	0.8233
1293	3.2756	1.3212	3.755	57.4154	3.9531	0.5011
1294	2.7267	1.1567	2.4406	10.5279	2.8669	0.5908
1295	3.1589	1.0926	2.477	23.8034	3.1953	0.4297
1296	4.8514	1.0665	3.8989	89.654	4.9298	1.0848
1297	2.9721	1.2089	2.7258	27.0752	3.2795	0.7713
1298	2.9393	1.1611	2.6009	20.7459	3.1237	0.6458
1299	2.5779	1.1162	2.206	3.271	2.6101	0.3822
1300	3.2679	1.1709	2.9269	38.5858	3.5321	0.7588
1301	3.7246	1.0877	3.0511	50.8038	3.7973	0.5884
1302	2.605	1.3056	2.7402	17.059	3.0353	0.301
1303	3.6304	1.159	3.181	56.0203	3.9194	0.8073
1304	4.0541	1.1902	3.975	78.3703	4.5214	0.9138
1305	4.1481	1.0211	3.0481	59.8743	4.012	2.5159
1306	3.828	1.1496	3.4799	64.793	4.1173	1.0404
1307	4.3835	1.0777	3.6443	77.0374	4.4751	0.7387
1308	3.0855	1.1314	2.6465	24.6751	3.2163	0.6143
1309	3.9212	1.191	3.8443	73.5874	4.3656	1.1968
1310	2.3972	1.169	2.127	2.1032	2.5091	0.3845
1311	3.8018	1.1308	3.3307	60.8073	4.0246	0.591
1312	4.8147	1.0503	3.876	87.0857	4.8203	1.0905
1313	5.6686	1.0664	4.7998	97.9674	5.8012	0.9394
1314	3.4165	1.1964	3.2606	49.7596	3.7805	0.4722
1315	4.8541	1.1195	4.426	93.5941	5.1655	1.3565
1316	3.4305	1.1233	3.0226	40.9589	3.5826	0.358
1317	3.8669	1.1638	3.5131	67.8399	4.2099	0.9435
1318	5.0826	1.0042	3.6716	88.8938	4.8877	0.8424
1319	5.1304	1.1617	4.8829	97.5643	5.6707	1.4589
1320	2.8491	1.161	2.5991	16.232	3.0185	0.558
1321	3.8388	1.1409	3.6088	64.153	4.1004	0.4722
1322	3.7501	1.1954	3.6717	66.4706	4.1762	0.4272
1323	2.6855	1.2018	2.5764	12.702	2.9174	0.4135
1324	3.3099	1.2818	3.6405	54.8181	3.8899	0.4928
1325	3.5094	1.2029	3.4117	55.8394	3.911	0.845
1326	3.1011	1.1747	2.7954	30.3218	3.3468	0.629
1327	3.1699	1.195	3.0363	36.4618	3.4816	0.6013
1328	3.9444	1.1389	3.4312	67.9055	4.2141	0.4187
1329	2.8522	1.2241	2.6507	22.6013	3.17	0.2998
1330	3.8037	1.1428	3.3461	62.818	4.0667	0.6304
1331	3.9226	1.1979	3.896	74.2708	4.3909	0.6193
1332	4.4651	1.0568	3.5964	77.1072	4.4793	0.6958
1333	2.8146	1.2038	2.6089	18.6808	3.0774	0.4492
1334	4.8606	1.0365	3.8665	87.0109	4.8077	0.4405
1335	4.0468	1.1428	3.7486	72.7716	4.3446	0.8806
1336	4.4424	1.0851	3.704	80.0005	4.5677	0.9399
1337	2.4585	1.1582	2.1678	2.6442	2.5596	0.2976
1338	2.8573	1.1391	2.4076	15.1366	2.9764	0.4987
1339	2.8427	1.231	2.7286	22.793	3.1742	0.2719
1340	4.5299	1.0659	3.6298	80.4288	4.5846	0.7049
1341	2.5355	1.1085	1.928	2.5608	2.547	0.3975
1342	2.9685	1.2782	3.1263	34.8891	3.4437	0.5579
1343	4.2495	1.2329	4.4734	89.2734	4.9129	0.6509
1344	3.5283	1.18	3.4854	53.6851	3.8647	0.6257
1345	3.0678	1.1522	2.7424	25.6988	3.25	0.4553
1346	3.051	1.1648	2.7076	26.4345	3.2627	0.332
1347	2.9786	1.0839	2.3146	15.1821	2.9764	0.3403
1348	3.5073	1.1686	3.2078	51.2703	3.8057	0.4925
1349	2.8737	1.1987	2.6669	21.5042	3.1364	0.437
1350	5.6487	1.0179	4.3093	96.7615	5.5276	0.6116
1351	3.2709	1.0491	2.429	23.8517	3.1953	0.3087
1352	3.1231	1.0931	2.5619	22.0756	3.1574	0.6011
1353	5.4062	1.0413	4.3301	95.8835	5.3971	1.0598
1354	2.9922	1.1265	2.535	19.7097	3.0985	0.5499
1355	3.9033	1.1341	3.5361	65.4359	4.1509	0.7489
1356	2.9825	1.1393	2.6596	20.5569	3.1195	0.504
1357	2.8214	1.2315	2.8724	21.742	3.149	0.5269
1358	3.3172	1.038	2.4763	24.4324	3.2121	0.4996
1359	2.7953	1.1901	2.6038	16.3695	3.0227	0.4959
1360	3.105	1.0544	2.4201	17.1051	3.0353	0.5466
1361	2.8253	1.1133	2.4109	11.2342	2.8796	0.5628
1362	3.0673	1.1771	2.8238	29.0644	3.3132	0.6148
1363	4.9423	1.0299	3.9294	88.0623	4.8624	1.0857
1364	2.7972	1.2057	2.6294	18.1227	3.0606	0.5501
1365	2.8323	1.2165	2.8162	20.9351	3.1279	0.7415
1366	3.5459	1.1016	2.9978	44.2035	3.6458	0.8594
1367	3.0789	1.2656	3.2604	39.4981	3.5531	0.7526
1368	3.7634	1.1453	3.4543	61.1196	4.0288	0.7723
1369	3.7152	1.1533	3.3991	59.1939	3.9994	0.8515
1370	3.7426	1.119	3.2819	56.0807	3.9194	0.8968
1371	4.9966	1.0564	3.9637	91.8038	5.0392	0.6918
1372	3.5676	1.1457	3.2659	51.3287	3.8057	0.6861
1373	3.9329	1.0867	3.233	60.1846	4.0204	0.752
1374	2.8414	1.0632	2.2067	7.9527	2.7785	0.4125
1375	2.5273	1.175	2.2656	4.4906	2.6733	0.5569
1376	2.9065	1.0625	2.226	10.0442	2.8459	0.6532
1377	3.9105	1.1072	3.3314	62.8813	4.0667	0.7472
1378	4.7811	1.0819	4.0948	89.5016	4.9213	1.0421
1379	2.455	1.21	2.2289	4.1953	2.6564	0.5282
1380	4.1187	1.1364	3.6531	74.4765	4.4035	1.0507
1381	2.4602	1.2285	2.2836	5.1679	2.6985	0.513
1382	3.1757	1.1624	2.8879	32.9728	3.4016	0.6783
1383	3.1638	1.1345	2.767	29.1145	3.3132	0.7106
1384	2.5461	1.1993	2.3936	6.4893	2.7448	0.4769
1385	4.421	1.139	4.0762	85.522	4.7572	1.0199
1386	2.7388	1.1075	2.1982	7.4345	2.7701	0.5717
1387	3.339	1.1742	3.0246	43.2059	3.6247	0.713
1388	4.3104	1.096	3.7036	76.619	4.4667	0.8122
1389	4.062	1.1086	3.5153	68.4966	4.2393	0.8115
1390	2.8461	1.3207	3.0719	31.5393	3.3847	0.5958
1391	3.9856	1.1339	3.5727	68.6283	4.2436	0.5224
1392	3.7418	1.1568	3.4041	61.6207	4.0415	0.4882
1393	3.6763	1.1913	3.4323	63.1982	4.0752	0.8948
1394	4.438	1.0863	3.6759	80.0718	4.5677	0.5633
1395	3.332	1.0942	2.761	31.9985	3.3889	0.7617
1396	2.9162	1.2248	2.8627	25.7477	3.25	0.6701
1397	3.0804	1.1662	2.7586	28.1659	3.3005	0.9723
1398	2.6443	1.2191	2.4592	12.3002	2.9048	0.5884
1399	4.0778	1.1611	3.7389	75.9937	4.4456	0.671
1400	4.0488	1.0096	2.9318	53.9229	3.8689	1.0962
1401	2.9303	1.0812	2.2581	12.7467	2.9174	0.5306
1402	3.8219	1.1429	3.374	63.7703	4.0878	0.9819
1403	4.0151	1.1435	3.652	71.7582	4.3109	0.9645
1404	4.3584	1.0825	3.6206	76.6886	4.4667	0.8589
1405	4.0238	1.1682	3.7148	74.7512	4.4077	0.8316
1406	2.7452	1.295	2.8894	23.9	3.1953	0.6935
1407	2.6295	1.1819	2.3516	8.9076	2.808	0.3454
1408	2.845	1.1415	2.4463	14.8187	2.968	0.3778
1409	3.1851	1.185	3.0244	36.0408	3.4731	0.3785
1410	2.6263	1.2036	2.3345	10.1321	2.8501	0.5999
1411	2.691	1.2512	2.708	16.8288	3.0311	0.7315
1412	4.2425	1.0445	3.3201	67.3168	4.1972	0.6503
1413	5.4101	1.1445	5.0874	98.2098	5.9107	1.2458
1414	2.7514	1.1833	2.4182	14.0947	2.9553	0.2792
1415	3.2039	1.1986	3.1571	38.6393	3.5321	0.3366
1416	4.9519	1.0585	3.9604	90.8785	5.0013	0.6866
1417	3.2974	1.0882	2.6755	29.9182	3.3342	0.734
1418	3.4046	1.1912	3.2562	48.4363	3.751	0.8496
1419	4.6033	1.0744	3.77	83.9751	4.6982	0.8279
1420	2.4945	0.9805	1.5739	0.6154	2.2397	0.5221
1421	4.4506	1.0565	3.6049	76.4103	4.4625	0.9939
1422	3.6496	1.0855	3.0962	46.6151	3.7089	0.6135
1423	3.9537	1.0838	3.3205	61.3073	4.0331	0.6939
1424	3.3246	1.1727	3.1144	42.1054	3.6037	0.6236
1425	3.503	1.1745	3.2831	51.7383	3.8184	0.3913
1426	3.2028	1.229	3.1867	42.6546	3.6121	0.6301
1427	2.397	1.3091	2.4565	7.4776	2.7701	0.2469
1428	5.1571	1.0517	4.1962	93.7508	5.1866	0.9658
1429	2.5195	1.2831	2.4142	11.2785	2.8796	0.2844
1430	3.5355	1.1356	3.1865	47.9217	3.7384	0.3834
1431	3.1088	1.1342	2.6542	25.7967	3.25	0.2791
1432	2.5947	1.228	2.3706	10.4398	2.8627	0.3828
1433	3.4684	1.0237	2.5634	29.8175	3.3258	0.5565
1434	3.1087	1.207	2.9327	34.7849	3.4395	0.3717
1435	2.5015	1.3297	2.6628	13.734	2.9469	0.5026
1436	3.7434	1.0494	2.8648	45.9943	3.6921	0.5806
1437	2.9253	1.154	2.6625	19.3815	3.09	0.383
1438	4.5507	1.1389	4.2333	89.1215	4.9045	0.5994
1439	2.4723	1.2905	2.5536	9.6935	2.8332	0.4652
1440	2.5738	1.1995	2.5115	7.996	2.7785	0.4677
1441	3.119	1.2248	3.0617	37.4138	3.4984	0.4669
1442	5.2313	1.1078	4.6899	96.9217	5.5318	0.6006
1443	2.9827	1.0704	2.37	13.779	2.9469	0.2667
1444	3.5187	1.2385	3.6781	61.1821	4.0288	0.5422
1445	3.5478	1.2853	3.9898	67.709	4.2057	0.6692
1446	3.0749	1.089	2.4713	19.6158	3.0943	0.5286
1447	3.8543	1.1257	3.3635	62.9446	4.0667	0.4214
1448	3.3424	1.1005	2.694	33.7983	3.4184	0.4464
1449	2.7934	1.2225	2.688	19.6628	3.0943	2.1313
1450	2.6922	1.1884	2.4507	12.033	2.8964	0.3468
1451	3.7811	1.0325	2.9339	45.6007	3.6752	0.4264
1452	4.754	1.0583	3.772	86.488	4.7908	0.6889
1453	3.9813	1.0466	3.1203	56.6252	3.932	0.4107
1454	2.824	1.1122	2.2778	10.9689	2.8753	0.3306
1455	3.1435	1.1305	2.7502	27.1246	3.2795	0.5785
1456	3.904	1.1351	3.5195	65.6294	4.1551	0.7772
1457	3.8483	1.1427	3.3988	64.8572	4.1173	0.8346
1458	4.5695	1.0781	3.9126	83.5361	4.6772	0.8019
1459	4.2918	1.0673	3.542	72.5683	4.3362	0.8947
1460	3.6693	1.1514	3.4001	56.9286	3.9404	0.7598
1461	3.9112	1.0606	2.992	55.5382	3.9068	0.9049
1462	2.9101	1.2795	2.9571	31.0815	3.3721	0.6327
1463	3.1248	1.1369	2.7456	26.9271	3.2753	0.5719
1464	3.7487	1.1324	3.3109	58.2713	3.9699	0.9151
1465	2.859	1.1811	2.6563	18.7275	3.0774	0.6187
1466	3.0035	1.1215	2.6142	19.7566	3.0985	0.7375
1467	2.4607	1.1978	2.2249	3.6904	2.6396	0.6288
1468	2.5499	1.1456	2.112	3.7324	2.6396	0.7242
1469	3.4325	1.1583	3.1504	45.938	3.6878	0.4411
1470	3.0557	1.1808	2.8318	28.7643	3.309	0.7002
1471	3.4279	1.1457	2.9589	44.2592	3.6458	0.6418
1472	4.8328	1.2066	5.0116	96.6815	5.5191	1.2369
1473	3.0494	1.1738	2.733	27.4213	3.2837	0.5968
1474	4.0412	1.2006	4.1277	79.2185	4.5425	0.8865
1475	3.7877	1.1868	3.672	67.1863	4.193	0.9358
1476	3.7574	1.2239	3.8808	70.418	4.2772	0.6323
1477	4.5352	1.1745	4.4399	91.4947	5.0308	0.7334
1478	3.2	1.166	2.9719	34.837	3.4395	0.829
1479	3.8655	1.1269	3.2995	63.4522	4.0836	0.8499
1480	2.3751	1.1761	2.1263	1.8541	2.4965	0.611
1481	4.2339	1.038	3.3055	66.0817	4.1636	0.7548
1482	2.9394	1.0315	2.1496	8.69	2.8038	0.4685
1483	3.4301	1.2111	3.382	52.4432	3.8394	0.8409
1484	4.1197	1.2013	4.0948	82.4445	4.6393	0.8468
1485	3.7886	1.2302	3.8907	72.636	4.3362	0.6979
1486	3.2841	1.234	3.279	47.409	3.7257	0.4017
1487	3.4798	1.1978	3.5344	53.3292	3.8605	0.7966
1488	3.5511	1.2225	3.6313	60.2467	4.0204	0.9212
1489	2.659	1.1774	2.3422	9.7373	2.8332	0.4573
1490	3.6319	1.1276	3.1804	51.8556	3.8226	0.5368
1491	3.1049	1.1472	2.8025	27.174	3.2795	0.8461
1492	3.1177	1.1866	2.9453	32.613	3.3974	0.5188
1493	3.3935	1.1477	3.0199	42.7097	3.6121	0.7432
1494	6.8081	1.1012	6.047	99.7546	7.2368	1.6477
1495	4.3236	1.0912	3.5621	76.4798	4.4625	1.0265
1496	5.186	1.0943	4.4641	96.0427	5.4181	0.651
1497	4.708	1.1264	4.2801	91.5719	5.0308	0.8917
1498	7.3999	1.0376	5.9627	99.8363	7.4473	1.9559
1499	4.0444	1.1258	3.5712	70.5515	4.2814	0.9325
1500	4.4641	1.0571	3.6851	77.1771	4.4793	1.3791
1501	4.1895	1.1329	3.7047	76.828	4.4709	0.9519
1502	4.3142	1.1554	3.9277	84.0484	4.6982	1.1596
1503	3.5656	1.2125	3.476	59.6265	4.0078	0.7114
1504	4.0655	1.1145	3.5812	69.819	4.2646	0.9212
1505	2.909	1.1601	2.627	19.1943	3.0858	0.596
1506	2.4591	1.2075	2.2233	4.2374	2.6564	0.3587
1507	3.5319	1.0709	2.8501	38.8536	3.5363	0.375
1508	2.9952	1.2232	2.951	30.2208	3.3426	0.4898
1509	2.7901	1.0921	2.1837	8.386	2.7911	0.5312
1510	2.6357	1.2102	2.3794	11.0131	2.8753	0.6416
1511	2.4008	1.304	2.3447	7.3053	2.7659	0.5519
1512	3.1643	1.0748	2.45	21.8372	3.1532	0.4139
1513	2.9161	1.1358	2.4151	17.1512	3.0353	0.3565
1514	4.0787	1.1503	3.6367	74.8199	4.4077	0.8334
1515	3.1769	1.1493	2.7908	30.7771	3.3679	0.4066
1516	3.1795	1.197	3.1785	37.4668	3.4984	0.6684
1517	3.3357	1.1681	3.0274	42.1603	3.6037	0.3927
1518	3.8292	1.1265	3.3181	61.6835	4.0415	0.7382
1519	4.0074	1.1521	3.6525	72.3654	4.332	0.6932
1520	4.2965	1.1132	3.8445	78.159	4.5172	1.0067
1521	2.8384	1.1357	2.5461	13.8241	2.9469	0.6687
1522	2.7413	1.183	2.4413	13.509	2.9427	0.5221
1523	2.7016	1.2238	2.7367	15.3642	2.9848	0.3169
1524	3.0707	1.1542	2.7445	26.2871	3.2584	0.7921
1525	3.1979	1.2233	3.2543	41.5037	3.591	0.5339
1526	2.4637	1.2568	2.2907	6.8753	2.7575	0.4854
1527	2.7684	1.154	2.3592	12.434	2.909	0.3449
1528	2.9055	1.1828	2.7301	21.5517	3.1364	0.4663
1529	3.344	1.1558	3.1083	40.633	3.5784	0.3178
1530	2.9381	1.1738	2.7401	21.8849	3.1532	0.2937
1531	4.9386	1.1333	4.5757	95.1691	5.3213	0.8676
1532	3.4035	1.0604	2.6827	30.8278	3.3679	0.4899
1533	2.8087	1.1996	2.6502	18.1692	3.0606	0.5764
1534	3.5823	1.1771	3.2377	56.1411	3.9194	0.539
1535	2.9063	1.097	2.2205	13.2395	2.9301	0.3739
1536	2.7818	1.0362	2.087	4.0268	2.6522	0.2135
1537	4.1585	1.0659	3.2979	66.7955	4.1888	0.6094
1538	3.4754	1.2481	3.5422	59.3791	4.0036	0.552
1539	2.6621	1.0791	2.0955	3.3548	2.6228	0.3407
1540	3.1484	1.0702	2.4958	20.7932	3.1237	0.5103
1541	3.292	1.2487	3.4079	49.5286	3.7763	0.5068
1542	3.7823	1.1362	3.3007	60.3089	4.0204	0.3918
1543	2.9109	1.1313	2.5184	16.2778	3.0185	0.2869
1544	4.5302	1.1103	3.9046	85.6702	4.7656	0.7242
1545	3.2289	1.071	2.5891	24.4809	3.2121	0.4121
1546	4.7291	1.1575	4.447	93.8292	5.1866	0.6227
1547	4.3821	1.0727	3.5991	76.2018	4.454	0.524
1548	3.3106	1.2041	3.2985	45.6569	3.6752	0.4643
1549	3.8634	1.1501	3.687	65.8877	4.1594	0.5303
1550	2.8353	1.0624	2.237	7.5208	2.7701	0.3066
1551	3.6352	1.176	3.4216	58.4553	3.9783	0.5032
1552	3.9144	1.0462	3.046	53.3885	3.8605	0.3584
1553	3.12	1.1326	2.7039	26.3362	3.2584	0.2881
1554	2.4842	1.1942	2.1479	4.3218	2.6606	0.2514
1555	2.5929	1.3363	2.7699	18.8674	3.0816	0.3706
1556	2.4602	1.1744	2.2177	3.0618	2.5933	0.239
1557	3.0391	1.1902	2.8498	29.1646	3.3132	0.554
1558	2.9577	1.1252	2.4018	18.0299	3.0564	0.5137
1559	2.4724	1.1778	2.2189	3.3129	2.6143	0.3982
1560	4.7768	1.0313	3.6159	84.1217	4.6982	0.6845
1561	2.8552	1.1011	2.2826	11.5	2.8838	0.4595
1562	4.0353	1.1347	3.626	71.2877	4.3025	0.8708
1563	3.2328	1.1813	3.0983	38.0519	3.5195	0.6782
1564	4.2807	1.198	4.274	87.1606	4.8203	0.8628
1565	2.5097	1.251	2.409	8.7335	2.8038	0.406
1566	5.314	1.1036	4.6113	97.2427	5.6033	1.012
1567	4.0764	1.1217	3.6468	71.3548	4.3025	0.5942
1568	3.7591	1.1442	3.3898	60.3711	4.0204	0.809
1569	3.8123	1.1032	3.2555	57.0502	3.9447	0.7066
1570	3.4121	1.1389	3.1299	42.3249	3.6079	0.4234
1571	4.4851	1.1281	4.0859	86.1901	4.7866	0.9196
1572	3.459	1.1422	3.0913	45.4884	3.671	0.599
1573	3.1714	1.1737	2.9265	34.1092	3.4268	0.5353
1574	1.9696	1.2968	2.0196	0.451	2.1933	0.4001
1575	3.9549	1.1318	3.4582	67.5781	4.2015	0.6246
1576	3.084	1.2054	2.8737	33.1272	3.4058	0.5337
1577	3.1876	1.1604	2.9258	33.2302	3.41	0.6324
1578	4.9422	1.0956	4.2596	93.5158	5.1571	1.0322
1579	3.1913	1.1495	2.8553	31.5902	3.3847	0.61
1580	2.4429	1.1265	2.0177	1.6469	2.4796	0.5493
1581	3.2112	1.1643	2.9455	35.2023	3.4479	0.5771
1582	4.345	1.1856	4.1598	87.8364	4.8498	0.8737
1583	3.0425	1.1307	2.6286	22.3143	3.1658	0.5774
1584	4.3031	1.1157	3.8498	78.8645	4.534	1.1021
1585	3.3406	1.1795	3.2057	44.0368	3.6415	0.7715
1586	2.8479	1.2283	2.7578	22.8409	3.1742	0.5074
1587	6.0408	1.0383	4.8242	98.6959	6.0412	1.7586
1588	4.6367	1.1244	4.2533	89.8828	4.9424	0.9619
1589	4.2772	1.0923	3.4982	74.9575	4.4162	0.7531
1590	2.9982	1.0905	2.5185	16.1862	3.0143	0.6717
1591	2.693	1.1266	2.2902	7.1331	2.7617	0.3268
1592	4.977	1.1227	4.4964	95.0899	5.3171	1.2863
1593	3.5534	1.1538	3.1989	51.5626	3.8141	0.6614
1594	3.3303	1.1897	3.1466	44.9284	3.6584	0.5285
1595	3.9469	1.1199	3.4141	65.5004	4.1509	0.5363
1596	3.8474	1.1883	3.7	70.0849	4.2688	0.8355
1597	3.4415	1.179	3.2639	48.7803	3.7594	0.7096
1598	3.7304	1.1466	3.3178	58.9473	3.9952	0.835
1599	2.9728	1.2103	2.8141	27.4708	3.2837	0.9166
1600	2.6336	1.1934	2.3883	9.825	2.8375	0.4444
1601	4.0757	1.2316	4.3127	83.9018	4.694	0.7223
1602	4.4097	1.3256	5.155	96.3617	5.4686	1.1543
1603	4.32	1.0715	3.4722	74.0655	4.3825	0.4201
1604	3.7108	1.0625	2.9272	46.2198	3.7005	0.7084
1605	2.9768	1.1998	2.7877	26.4837	3.2627	0.5011
1606	4.4521	1.112	3.9509	83.6823	4.6856	0.8776
1607	4.7743	1.165	4.4586	94.4582	5.2708	0.8406
1608	3.3532	1.2739	3.6583	56.4435	3.9236	0.7119
1609	4.3551	1.1225	3.9483	81.5772	4.6182	0.8105
1610	3.6931	1.16	3.3213	59.0089	3.9952	0.4251
1611	3.6297	1.1916	3.3852	60.4333	4.0204	0.6867
1612	4.7885	1.0888	4.1097	90.112	4.9592	0.9911
1613	4.7423	1.0631	3.9995	86.7866	4.7993	0.8331
1614	5.6007	0.9883	4.1379	95.2483	5.3255	1.3063
1615	3.8456	1.1098	3.3818	59.4409	4.0036	0.5538
1616	3.5322	1.166	3.3167	52.0316	3.8268	0.3662
1617	3.0271	1.1825	2.8204	27.2234	3.2795	0.2945
1618	2.7111	1.1402	2.3395	9.0383	2.8122	0.3273
1619	3.1678	1.1611	2.8327	32.0496	3.3889	0.7569
1620	3.7964	1.1288	3.3846	59.9363	4.012	0.4641
1621	3.0361	1.17	2.7783	26.3853	3.2584	0.4079
1622	3.7796	1.1154	3.227	57.2327	3.9489	0.4349
1623	5.1789	1.0674	4.3614	94.6948	5.2834	0.5279
1624	3.0281	1.1421	2.7453	23.129	3.1785	0.9411
1625	2.4755	1.1952	2.2486	4.0689	2.6522	0.2478
1626	3.6145	1.1272	3.2067	50.9785	3.8015	0.8407
1627	4.3291	1.1279	3.9675	81.3612	4.6098	0.9225
1628	2.572	1.2561	2.5681	11.8551	2.8922	0.5388
1629	4.3996	1.0669	3.5107	76.063	4.4498	0.7265
1630	4.7066	1.1048	4.1044	89.8065	4.9382	0.4914
1631	4.9913	1.0958	4.4088	94.0648	5.2118	0.556
1632	3.8925	1.2048	3.8973	73.9287	4.3783	0.674
1633	3.0646	1.2562	3.2293	37.8921	3.511	0.4224
1634	3.7745	1.135	3.5181	59.6884	4.0078	0.6782
1635	2.6954	1.1886	2.4457	12.2111	2.9006	0.4877
1636	2.8603	1.1733	2.656	18.2156	3.0606	0.4892
1637	3.2107	1.1583	2.9374	34.2648	3.431	0.3439
1638	3.654	1.2307	3.794	66.3409	4.172	0.4936
1639	4.4895	1.2039	4.5861	92.7351	5.0939	0.9247
1640	2.3947	1.3685	2.6341	11.0573	2.8753	0.4755
1641	3.8424	1.0809	3.1448	55.3579	3.9026	0.3325
1642	2.8	1.2245	2.7767	20.2269	3.1069	0.3722
1643	2.6655	1.1293	2.2636	6.1899	2.7364	0.4159
1644	3.7327	1.103	3.1872	53.1516	3.8562	0.4077
1645	5.3341	1.0154	4.0891	93.9077	5.195	0.7066
1646	3.69	1.2061	3.7177	65.1141	4.1383	0.8136
1647	2.4834	1.2247	2.4201	5.8058	2.7196	0.2321
1648	3.7047	1.11	3.1143	52.7379	3.8478	0.593
1649	5.0395	1.02	3.8904	89.4255	4.9171	0.6976
1650	3.5715	1.1401	3.2161	50.4549	3.7931	0.6361
1651	3.767	1.0877	3.1983	52.62	3.8436	0.4949
1652	3.7495	1.1645	3.4309	63.2616	4.0752	0.3362
1653	3.8619	1.1281	3.3863	63.5157	4.0836	0.3322
1654	2.6233	1.1794	2.3809	8.5162	2.7954	0.3815
1655	3.3039	1.1753	3.0678	41.1222	3.5868	1.3888
1656	2.9638	1.2598	2.983	32.5104	3.3932	0.3213
1657	4.6807	1.1679	4.5504	93.6724	5.1739	0.5921
1658	2.5618	1.2251	2.5092	9.2127	2.8164	0.314
1659	3.5285	1.1688	3.3136	52.1491	3.831	0.6007
1660	2.9303	1.1915	2.7611	23.6104	3.1869	0.2891
1661	2.8293	1.1908	2.7109	18.448	3.0648	0.308
1662	4.2493	1.1979	4.2582	86.0414	4.7824	0.6386
1663	2.7339	1.2345	2.6347	17.5668	3.0479	0.3066
1664	3.1648	1.0405	2.3977	18.2621	3.0606	0.3701
1665	2.5857	1.2952	2.6799	15.4553	2.989	0.2646
1666	2.9348	1.1616	2.5925	20.6042	3.1195	0.3339
1667	3.1772	1.2552	3.4093	44.4819	3.65	0.5467
1668	4.596	1.0621	3.8289	82.5171	4.6393	0.7899
1669	2.8922	1.2071	2.5918	23.1771	3.1785	0.6152
1670	3.6381	1.2113	3.4615	63.9615	4.092	0.7862
1671	3.3191	1.211	3.2991	46.4455	3.7047	0.7144
1672	2.4691	1.2424	2.3449	6.2326	2.7364	0.4019
1673	3.1252	1.2187	3.1898	37.0428	3.49	0.7103
1674	3.0719	1.0887	2.5788	19.4284	3.09	0.5573
1675	2.9888	1.1855	2.9314	25.4056	3.2416	0.7401
1676	4.1313	1.1279	3.7783	74.2024	4.3867	0.8083
1677	3.4401	1.094	2.8731	37.7325	3.5068	0.5087
1678	3.8644	0.9305	2.4355	33.2818	3.41	0.7416
1679	3.2436	1.1951	3.0395	40.1455	3.57	0.5862
1680	3.4688	1.171	3.1921	49.0677	3.7678	0.8484
1681	4.5408	1.1614	4.3572	90.4947	4.9845	0.9928
1682	3.7685	1.1886	3.6202	66.5355	4.1762	0.61
1683	4.921	1.0914	4.2419	93.1249	5.115	1.0836
1684	2.5658	1.1939	2.3336	6.9182	2.7575	0.4392
1685	3.6013	1.1023	2.9861	46.6717	3.7089	0.7372
1686	2.4226	1.2284	2.1838	4.111	2.6522	0.416
1687	4.7307	1.0857	3.9787	88.818	4.8835	0.8275
1688	2.7606	1.2442	2.6862	19.9915	3.1027	0.5862
1689	3.5867	1.1713	3.2952	55.5984	3.9068	0.6227
1690	4.2033	1.1423	3.84	78.4408	4.5214	0.9663
1691	4.9542	1.0917	4.2874	93.4375	5.1529	1.0944
1692	2.6781	1.2293	2.5216	14.8641	2.968	0.7458
1693	2.4382	1.2515	2.3212	5.678	2.7154	0.4196
1694	2.4889	1.2751	2.5706	9.3874	2.8248	0.6304
1695	3.3139	1.1309	2.9282	36.0933	3.4731	0.4713
1696	4.5069	1.0896	3.767	82.9529	4.6561	0.874
1697	4.0908	1.198	4.1047	80.5718	4.593	1.1912
1698	4.9449	1.0686	4.1895	91.8812	5.0392	0.9296
1699	3.7823	1.1082	3.2172	56.5041	3.9278	0.8288
1700	3.0494	1.2203	3.1142	33.0242	3.4016	0.549
1701	3.0123	1.1777	2.6931	25.8456	3.25	0.75
1702	5.0806	1.1065	4.5398	95.645	5.3592	1.0528
1703	3.2175	1.1647	3.0187	35.4638	3.4563	0.7047
1704	4.6462	1.0745	3.81	85.0045	4.7445	0.8635
1705	3.1326	1.3358	3.6683	51.0368	3.8015	0.9192
1706	3.6544	1.2873	4.1188	72.9072	4.3488	0.9289
1707	3.216	1.2089	3.23	40.2537	3.5742	0.3855
1708	3.779	1.0749	3.0612	51.6212	3.8141	0.7704
1709	3.9698	1.167	3.6833	72.7038	4.3404	0.9371
1710	2.3725	1.1351	1.9933	1.2334	2.4165	0.4534
1711	3.4421	1.1004	2.8397	38.3186	3.5279	0.7095
1712	4.1536	1.1107	3.6873	72.9751	4.3488	0.937
1713	6.3274	1.0321	4.9751	98.9395	6.3022	1.259
1714	3.7659	1.1111	3.2525	56.2015	3.9194	0.7806
1715	3.0604	1.2483	3.1938	36.7256	3.4858	0.6172
1716	3.1006	1.2287	3.1061	36.7785	3.4858	0.5157
1717	3.1866	1.208	3.1385	38.9072	3.5363	0.8361
1718	2.7626	1.1421	2.4132	11.1015	2.8753	0.5781
1719	2.4036	1.1961	2.1004	2.7693	2.568	0.4422
1720	3.2059	1.2323	3.2564	43.2611	3.6247	0.5103
1721	3.3987	1.1153	2.9353	38.2119	3.5237	0.5583
1722	2.8808	1.0633	2.1549	9.2564	2.8206	0.5534
1723	4.4329	1.1025	3.7729	82.0102	4.6267	0.6028
1724	3.7738	1.0728	2.9977	51.0952	3.8015	0.3188
1725	2.8878	1.1756	2.6469	19.8036	3.0985	0.5979
1726	3.9454	1.0659	3.215	57.6594	3.9615	1.0157
1727	3.7563	1.1272	3.3703	57.7205	3.9615	0.4231
1728	3.8604	1.1498	3.4591	65.6939	4.1551	0.8339
1729	4.8124	1.1022	4.1989	91.9586	5.0434	0.8574
1730	3.0029	1.2381	2.9804	32.1007	3.3889	0.5578
1731	4.9624	1.0589	3.9218	91.1093	5.014	0.7477
1732	2.4382	1.0692	1.8467	1.0684	2.3617	0.2161
1733	2.8089	1.1302	2.3725	12.2557	2.9006	0.4012
1734	4.3341	1.1221	3.8307	80.6434	4.593	0.7108
1735	3.4559	1.1306	2.985	43.7593	3.6331	0.3754
1736	2.8391	1.1659	2.5164	16.3237	3.0185	0.5284
1737	3.4009	1.2336	3.6658	53.9824	3.8689	0.5415
1738	3.9205	1.0918	3.3036	60.8697	4.0246	0.2981
1739	3.6875	1.0871	2.9782	48.6082	3.7552	0.3807
1740	2.9504	1.1149	2.5292	16.4154	3.0227	0.4497
1741	3.39	1.2501	3.5644	55.418	3.9026	0.3039
1742	4.4624	1.0544	3.5949	76.7583	4.4667	0.4892
1743	3.122	1.1206	2.5883	24.9668	3.229	0.5717
1744	4.0124	1.117	3.4671	67.971	4.2141	0.7367
1745	2.8517	1.2498	2.8683	25.0155	3.229	0.3564
1746	5.2486	1.0923	4.5547	96.4416	5.477	0.6906
1747	3.7811	1.0477	2.9631	47.4659	3.7257	0.2589
1748	3.7748	1.1465	3.4354	61.9978	4.0457	0.5098
1749	4.8191	1.0608	3.9392	88.4397	4.8708	0.4749
1750	3.1054	1.0574	2.2754	17.3819	3.0437	0.2983
1751	3.5985	1.1601	3.3009	54.6984	3.8857	0.5197
1752	2.457	1.2744	2.4556	8.2992	2.7827	0.2357
1753	4.2611	1.1315	3.8151	79.4314	4.5467	0.4554
1754	2.4524	1.2029	2.2319	3.7744	2.6396	0.2115
1755	4.5069	1.122	4.1083	86.2645	4.7866	0.6318
1756	2.6937	1.2712	2.762	18.7741	3.0774	0.3927
1757	3.9624	1.195	4.0059	75.5783	4.4288	0.3992
1758	2.8385	1.1124	2.2758	11.8995	2.8922	0.2321
1759	2.9433	1.0637	2.2688	11.5443	2.888	0.2509
1760	2.8163	1.2268	2.6734	21.1246	3.1321	0.297
1761	2.4732	1.2289	2.3637	5.7206	2.7154	0.217
1762	2.5881	1.1408	2.0903	4.5328	2.6733	0.4107
1763	2.4994	1.3312	2.6603	13.8691	2.9469	0.2761
